# Supplementary material for: Global, regional, and national trends in the incidence of pneumoconiosis among populations aged 20 and above from 1990 to 2021
Source: Front Public Health. 2025 Aug 18;13:1608109. doi: 10.3389/fpubh.2025.1608109 (PMC12400962; doi:10.3389/fpubh.2025.1608109)
Supplement: Supplementary file 1 [file Table_1.xlsx]

## Sheet: Table S1
Table S1. The incident cases and ASIR of pneumoconiosis in individuals age≥20 in 1990 and 2021
Characteristics	1990		2021		1990-2021
	Incident cases (95% UI)	ASR per 100 000 (95% UI)	Incident cases (95% UI)	ASR per 100 000 (95% UI)	EAPC (95% CI)
Country
American Samoa	0.10 (0.08 to 0.13)	0.41 (0.31 to 0.54)	0.17 (0.13 to 0.22)	0.57 (0.43 to 0.73)	1.34 (1.13 to 1.54)
Antigua and Barbuda	0.16 (0.14 to 0.19)	0.45 (0.38 to 0.53)	0.19 (0.15 to 0.24)	0.29 (0.23 to 0.37)	-1.34 (-1.59 to -1.10)
Arab Republic of Egypt	97.62 (72.98 to 129.50)	0.36 (0.27 to 0.47)	193.79 (147.66 to 254.51)	0.32 (0.25 to 0.43)	-0.25 (-0.31 to -0.19)
Argentine Republic	88.99 (71.15 to 110.58)	0.44 (0.35 to 0.55)	132.53 (107.61 to 163.24)	0.42 (0.34 to 0.51)	0.16 (-0.20 to 0.52)
Australia	70.65 (62.71 to 80.10)	0.60 (0.54 to 0.69)	256.71 (236.15 to 282.93)	1.31 (1.21 to 1.45)	2.90 (2.67 to 3.13)
Barbados	0.51 (0.38 to 0.66)	0.30 (0.23 to 0.39)	0.69 (0.51 to 0.92)	0.30 (0.22 to 0.39)	0.08 (-0.03 to 0.19)
Belize	0.31 (0.26 to 0.38)	0.38 (0.31 to 0.45)	0.91 (0.76 to 1.10)	0.35 (0.29 to 0.42)	-0.48 (-0.64 to -0.31)
Bermuda	0.17 (0.14 to 0.20)	0.39 (0.33 to 0.47)	0.19 (0.14 to 0.24)	0.36 (0.28 to 0.45)	-0.36 (-0.43 to -0.29)
Bolivarian Republic of Venezuela	83.46 (63.60 to 106.68)	0.86 (0.65 to 1.10)	172.15 (131.71 to 220.61)	0.96 (0.74 to 1.23)	0.28 (0.16 to 0.40)
Bosnia and Herzegovina	23.44 (16.85 to 32.22)	0.78 (0.56 to 1.07)	24.41 (19.57 to 30.09)	0.93 (0.74 to 1.14)	0.56 (0.36 to 0.76)
Brunei Darussalam	0.87 (0.66 to 1.13)	0.60 (0.46 to 0.79)	2.08 (1.53 to 2.82)	0.65 (0.47 to 0.88)	0.37 (0.20 to 0.53)
Burkina Faso	7.02 (5.08 to 9.49)	0.18 (0.13 to 0.25)	14.72 (10.60 to 19.96)	0.15 (0.11 to 0.20)	-0.64 (-0.68 to -0.60)
Canada	189.72 (158.08 to 229.33)	0.97 (0.81 to 1.17)	419.18 (359.74 to 498.62)	1.43 (1.23 to 1.71)	1.44 (1.37 to 1.52)
Central African Republic	8.03 (6.69 to 9.39)	0.65 (0.54 to 0.76)	13.52 (11.63 to 15.57)	0.52 (0.45 to 0.60)	-0.78 (-0.88 to -0.67)
Commonwealth of Dominica	0.12 (0.09 to 0.15)	0.29 (0.23 to 0.38)	0.14 (0.10 to 0.18)	0.29 (0.21 to 0.37)	-0.00 (-0.11 to 0.10)
Commonwealth of the Bahamas	0.40 (0.31 to 0.51)	0.27 (0.21 to 0.34)	0.79 (0.62 to 1.00)	0.29 (0.23 to 0.37)	0.28 (0.24 to 0.32)
Cook Islands	0.05 (0.04 to 0.06)	0.48 (0.37 to 0.62)	0.09 (0.07 to 0.11)	0.70 (0.56 to 0.84)	1.42 (1.25 to 1.58)
Czech Republic	210.48 (165.91 to 248.98)	2.90 (2.29 to 3.43)	113.81 (97.56 to 132.25)	1.35 (1.16 to 1.57)	-2.33 (-2.48 to -2.17)
Democratic People's Republic of Korea	279.95 (243.88 to 316.18)	2.19 (1.90 to 2.47)	445.45 (390.55 to 507.49)	2.25 (1.97 to 2.56)	0.04 (-0.07 to 0.15)
Democratic Republic of Sao Tome and Principe	0.10 (0.08 to 0.13)	0.20 (0.15 to 0.25)	0.22 (0.18 to 0.29)	0.20 (0.16 to 0.25)	-0.11 (-0.29 to 0.07)
Democratic Republic of the Congo	73.97 (60.97 to 86.70)	0.45 (0.37 to 0.53)	159.21 (134.50 to 187.10)	0.38 (0.32 to 0.44)	-0.66 (-0.72 to -0.60)
Democratic Republic of Timor-Leste	0.93 (0.68 to 1.26)	0.25 (0.18 to 0.34)	2.01 (1.53 to 2.60)	0.28 (0.21 to 0.36)	0.56 (0.35 to 0.78)
Democratic Socialist Republic of Sri Lanka	28.13 (20.37 to 36.55)	0.28 (0.21 to 0.37)	49.97 (35.96 to 66.43)	0.33 (0.23 to 0.43)	0.52 (0.41 to 0.63)
Dominican Republic	8.74 (6.71 to 11.33)	0.24 (0.18 to 0.31)	17.08 (12.95 to 22.42)	0.24 (0.18 to 0.31)	0.10 (-0.05 to 0.24)
Eastern Republic of Uruguay	15.63 (11.57 to 20.23)	0.76 (0.56 to 0.98)	18.86 (14.31 to 23.69)	0.75 (0.57 to 0.95)	-0.04 (-0.22 to 0.15)
Federal Democratic Republic of Ethiopia	131.70 (106.06 to 156.99)	0.62 (0.50 to 0.74)	172.47 (144.53 to 200.30)	0.33 (0.28 to 0.39)	-2.19 (-2.28 to -2.11)
Federal Democratic Republic of Nepal	91.33 (77.06 to 106.79)	1.00 (0.84 to 1.17)	227.70 (198.47 to 262.24)	1.22 (1.06 to 1.40)	1.08 (0.86 to 1.30)
Federal Republic of Germany	1084.61 (983.95 to 1199.17)	1.73 (1.57 to 1.92)	963.90 (876.78 to 1073.15)	1.39 (1.26 to 1.55)	-0.43 (-0.61 to -0.25)
Federal Republic of Nigeria	72.76 (53.83 to 96.35)	0.18 (0.13 to 0.23)	138.06 (101.62 to 185.31)	0.13 (0.10 to 0.18)	-0.88 (-0.95 to -0.82)
Federal Republic of Somalia	19.42 (15.97 to 23.00)	0.61 (0.50 to 0.72)	52.13 (44.25 to 60.10)	0.59 (0.50 to 0.68)	-0.33 (-0.52 to -0.14)
Federated States of Micronesia	0.25 (0.19 to 0.32)	0.54 (0.42 to 0.69)	0.37 (0.30 to 0.45)	0.61 (0.50 to 0.74)	0.37 (0.28 to 0.46)
Federative Republic of Brazil	610.91 (507.86 to 730.31)	0.75 (0.62 to 0.90)	1203.63 (1044.36 to 1366.34)	0.77 (0.67 to 0.87)	-0.28 (-0.49 to -0.07)
French Republic	1121.24 (973.07 to 1267.20)	2.69 (2.34 to 3.04)	1011.74 (927.17 to 1105.99)	2.00 (1.83 to 2.18)	-1.11 (-1.18 to -1.04)
Gabonese Republic	2.56 (2.15 to 2.99)	0.54 (0.45 to 0.63)	3.44 (2.90 to 4.15)	0.34 (0.29 to 0.42)	-1.43 (-1.48 to -1.38)
Georgia	21.03 (15.55 to 27.95)	0.56 (0.42 to 0.75)	21.18 (17.32 to 25.27)	0.79 (0.65 to 0.94)	1.38 (1.18 to 1.58)
Grand Duchy of Luxembourg	4.67 (3.96 to 5.55)	1.59 (1.35 to 1.90)	5.95 (4.84 to 7.34)	1.17 (0.95 to 1.44)	-0.68 (-1.18 to -0.18)
Greenland	0.24 (0.19 to 0.31)	0.64 (0.50 to 0.82)	0.41 (0.33 to 0.52)	1.01 (0.80 to 1.28)	1.33 (1.14 to 1.52)
Grenada	0.29 (0.24 to 0.34)	0.66 (0.54 to 0.77)	0.26 (0.22 to 0.32)	0.36 (0.30 to 0.45)	-2.24 (-2.39 to -2.08)
Guam	0.33 (0.25 to 0.44)	0.40 (0.30 to 0.53)	0.69 (0.53 to 0.87)	0.62 (0.48 to 0.78)	1.65 (1.45 to 1.86)
Hashemite Kingdom of Jordan	2.02 (1.42 to 2.71)	0.12 (0.09 to 0.17)	11.42 (8.02 to 15.58)	0.15 (0.11 to 0.21)	1.15 (0.90 to 1.40)
Hellenic Republic	44.42 (31.26 to 58.55)	0.59 (0.41 to 0.77)	63.08 (43.67 to 83.78)	0.76 (0.53 to 1.01)	0.92 (0.65 to 1.19)
Hungary	104.08 (91.00 to 117.64)	1.39 (1.21 to 1.57)	79.36 (68.12 to 91.06)	1.03 (0.88 to 1.18)	-0.93 (-1.08 to -0.79)
Independent State of Papua New Guinea	9.30 (7.34 to 11.69)	0.47 (0.37 to 0.59)	31.04 (25.93 to 36.83)	0.56 (0.47 to 0.66)	0.70 (0.56 to 0.85)
Independent State of Samoa	0.38 (0.30 to 0.48)	0.49 (0.39 to 0.62)	0.66 (0.54 to 0.79)	0.59 (0.48 to 0.70)	0.73 (0.60 to 0.87)
Ireland	20.41 (15.48 to 25.30)	0.90 (0.68 to 1.11)	26.97 (21.80 to 32.25)	0.75 (0.60 to 0.89)	-0.82 (-0.98 to -0.66)
Islamic Republic of Afghanistan	22.07 (17.24 to 28.59)	0.50 (0.39 to 0.65)	46.48 (34.01 to 61.35)	0.35 (0.25 to 0.46)	-0.86 (-1.01 to -0.70)
Islamic Republic of Iran	102.91 (78.62 to 135.51)	0.40 (0.31 to 0.53)	243.26 (202.47 to 290.52)	0.41 (0.34 to 0.49)	-0.16 (-0.35 to 0.03)
Islamic Republic of Mauritania	1.44 (1.10 to 1.88)	0.16 (0.12 to 0.20)	2.79 (2.01 to 3.69)	0.13 (0.10 to 0.18)	-0.39 (-0.45 to -0.32)
Islamic Republic of Pakistan	351.28 (287.60 to 422.26)	0.70 (0.57 to 0.84)	640.23 (531.33 to 761.81)	0.51 (0.42 to 0.60)	-1.27 (-1.38 to -1.17)
Jamaica	5.09 (4.16 to 6.10)	0.40 (0.33 to 0.48)	4.91 (3.79 to 6.54)	0.24 (0.19 to 0.33)	-2.18 (-2.43 to -1.93)
Japan	1293.50 (1052.93 to 1530.15)	1.40 (1.14 to 1.65)	2081.00 (1784.71 to 2402.93)	1.95 (1.68 to 2.26)	0.81 (0.68 to 0.94)
Kingdom of Bahrain	0.89 (0.63 to 1.26)	0.29 (0.21 to 0.41)	3.59 (2.62 to 4.76)	0.32 (0.23 to 0.42)	0.24 (0.19 to 0.28)
Kingdom of Belgium	390.56 (313.48 to 481.57)	5.20 (4.18 to 6.41)	166.77 (152.23 to 182.06)	1.87 (1.71 to 2.04)	-3.69 (-3.87 to -3.51)
Kingdom of Bhutan	1.57 (1.27 to 1.96)	0.54 (0.44 to 0.68)	3.02 (2.51 to 3.66)	0.60 (0.50 to 0.73)	0.21 (0.11 to 0.31)
Kingdom of Cambodia	13.92 (10.26 to 18.46)	0.30 (0.22 to 0.40)	31.46 (23.44 to 42.41)	0.30 (0.23 to 0.41)	-0.03 (-0.14 to 0.07)
Kingdom of Denmark	33.26 (29.53 to 37.34)	0.85 (0.76 to 0.96)	32.37 (28.39 to 36.64)	0.71 (0.62 to 0.80)	-0.91 (-1.01 to -0.81)
Kingdom of Eswatini	3.40 (2.94 to 3.93)	1.03 (0.89 to 1.19)	4.39 (3.86 to 4.98)	0.71 (0.62 to 0.80)	-1.30 (-1.44 to -1.15)
Kingdom of Lesotho	8.42 (7.22 to 9.67)	1.21 (1.04 to 1.39)	12.91 (11.39 to 14.53)	1.25 (1.10 to 1.40)	0.02 (-0.06 to 0.10)
Kingdom of Morocco	44.60 (34.07 to 58.87)	0.35 (0.26 to 0.46)	84.40 (66.00 to 108.68)	0.35 (0.27 to 0.45)	0.06 (0.01 to 0.10)
Kingdom of Norway	26.71 (21.33 to 32.39)	0.85 (0.68 to 1.03)	30.72 (25.67 to 35.99)	0.74 (0.61 to 0.86)	-0.60 (-0.96 to -0.23)
Kingdom of Saudi Arabia	26.91 (19.61 to 37.01)	0.35 (0.26 to 0.48)	87.96 (61.04 to 124.45)	0.32 (0.22 to 0.45)	-0.38 (-0.44 to -0.32)
Kingdom of Spain	479.25 (444.73 to 515.39)	1.73 (1.61 to 1.86)	442.38 (407.77 to 482.30)	1.20 (1.11 to 1.31)	-1.30 (-1.39 to -1.22)
Kingdom of Sweden	50.39 (40.87 to 61.03)	0.78 (0.63 to 0.94)	47.95 (39.86 to 56.15)	0.60 (0.50 to 0.71)	-1.51 (-1.80 to -1.21)
Kingdom of Thailand	94.33 (70.96 to 124.03)	0.28 (0.21 to 0.36)	193.89 (143.58 to 253.14)	0.37 (0.27 to 0.48)	1.00 (0.90 to 1.11)
Kingdom of the Netherlands	158.05 (142.53 to 173.93)	1.43 (1.29 to 1.57)	117.61 (98.71 to 140.21)	0.87 (0.73 to 1.04)	-1.83 (-1.93 to -1.73)
Kingdom of Tonga	0.22 (0.17 to 0.29)	0.49 (0.38 to 0.63)	0.37 (0.31 to 0.43)	0.65 (0.54 to 0.76)	1.06 (0.92 to 1.20)
Kyrgyz Republic	9.74 (7.32 to 12.77)	0.41 (0.31 to 0.54)	14.98 (10.98 to 19.35)	0.37 (0.27 to 0.48)	-0.44 (-0.49 to -0.39)
Lao People's Democratic Republic	6.45 (4.81 to 8.37)	0.34 (0.25 to 0.44)	13.09 (9.81 to 17.04)	0.30 (0.22 to 0.39)	-0.47 (-0.52 to -0.42)
Lebanese Republic	5.37 (4.18 to 6.97)	0.32 (0.25 to 0.42)	12.86 (10.04 to 16.38)	0.33 (0.26 to 0.42)	0.07 (-0.05 to 0.19)
Malaysia	24.97 (18.37 to 32.20)	0.27 (0.20 to 0.35)	61.65 (45.04 to 81.71)	0.29 (0.21 to 0.38)	0.27 (0.17 to 0.38)
Mongolia	5.70 (4.60 to 6.81)	0.56 (0.45 to 0.67)	9.72 (7.89 to 12.01)	0.48 (0.39 to 0.59)	-0.60 (-0.74 to -0.46)
Montenegro	3.35 (2.73 to 4.11)	0.81 (0.66 to 1.00)	4.34 (3.63 to 5.15)	0.93 (0.78 to 1.10)	0.52 (0.32 to 0.72)
New Zealand	14.04 (11.48 to 16.88)	0.61 (0.50 to 0.73)	37.57 (31.43 to 43.65)	0.97 (0.81 to 1.13)	1.67 (1.53 to 1.81)
North Macedonia	11.41 (9.46 to 13.61)	0.88 (0.73 to 1.05)	13.00 (10.02 to 16.84)	0.75 (0.58 to 0.97)	-0.42 (-0.59 to -0.26)
Northern Mariana Islands	0.11 (0.08 to 0.14)	0.37 (0.28 to 0.50)	0.24 (0.19 to 0.29)	0.72 (0.57 to 0.88)	2.73 (2.30 to 3.17)
Palestine	2.68 (2.03 to 3.49)	0.31 (0.24 to 0.41)	7.60 (5.66 to 10.17)	0.28 (0.21 to 0.37)	-0.27 (-0.35 to -0.20)
People's Democratic Republic of Algeria	37.86 (28.83 to 49.25)	0.32 (0.24 to 0.42)	90.02 (70.10 to 111.12)	0.32 (0.25 to 0.40)	0.08 (0.04 to 0.11)
People's Republic of Bangladesh	343.67 (288.78 to 410.13)	0.70 (0.59 to 0.84)	586.21 (490.52 to 703.76)	0.57 (0.47 to 0.68)	-0.67 (-0.75 to -0.59)
People's Republic of China	19215.22 (15938.70 to 22806.50)	2.63 (2.18 to 3.12)	29611.38 (25268.97 to 34200.62)	2.72 (2.32 to 3.14)	0.01 (-0.17 to 0.19)
Plurinational State of Bolivia	19.82 (17.02 to 22.72)	0.65 (0.56 to 0.75)	44.81 (38.99 to 51.16)	0.62 (0.54 to 0.71)	-0.06 (-0.13 to 0.01)
Portuguese Republic	195.80 (172.32 to 215.29)	2.74 (2.41 to 3.01)	146.13 (134.66 to 157.84)	1.68 (1.55 to 1.82)	-1.66 (-1.84 to -1.47)
Principality of Andorra	0.43 (0.37 to 0.50)	1.06 (0.90 to 1.22)	1.01 (0.89 to 1.14)	1.41 (1.24 to 1.60)	0.69 (0.53 to 0.85)
Principality of Monaco	0.63 (0.54 to 0.72)	2.45 (2.13 to 2.81)	0.85 (0.76 to 0.94)	2.72 (2.43 to 3.02)	0.18 (0.09 to 0.27)
Puerto Rico	6.78 (5.10 to 8.60)	0.30 (0.22 to 0.38)	8.94 (6.81 to 11.70)	0.34 (0.26 to 0.44)	0.39 (0.29 to 0.48)
Republic of Albania	28.41 (25.03 to 31.73)	1.53 (1.35 to 1.71)	24.40 (21.03 to 28.06)	1.19 (1.03 to 1.37)	-1.01 (-1.36 to -0.66)
Republic of Angola	20.52 (17.25 to 24.06)	0.46 (0.38 to 0.53)	40.30 (33.25 to 47.88)	0.29 (0.24 to 0.34)	-1.63 (-1.68 to -1.58)
Republic of Armenia	7.93 (5.97 to 9.94)	0.38 (0.29 to 0.48)	11.62 (9.07 to 14.43)	0.52 (0.41 to 0.65)	1.19 (0.98 to 1.40)
Republic of Austria	114.90 (91.05 to 139.98)	1.95 (1.54 to 2.37)	138.98 (118.12 to 160.27)	1.92 (1.63 to 2.22)	0.69 (-0.04 to 1.42)
Republic of Azerbaijan	15.86 (11.92 to 20.65)	0.38 (0.28 to 0.49)	28.65 (20.79 to 37.21)	0.38 (0.28 to 0.50)	-0.00 (-0.09 to 0.09)
Republic of Belarus	48.27 (35.82 to 63.30)	0.66 (0.49 to 0.87)	48.82 (35.60 to 66.33)	0.67 (0.49 to 0.91)	0.06 (-0.04 to 0.15)
Republic of Benin	3.35 (2.56 to 4.34)	0.17 (0.13 to 0.22)	8.77 (6.57 to 11.41)	0.15 (0.11 to 0.19)	-0.42 (-0.45 to -0.40)
Republic of Botswana	4.98 (4.28 to 5.68)	0.86 (0.74 to 0.98)	8.68 (7.54 to 9.90)	0.59 (0.51 to 0.67)	-1.66 (-1.83 to -1.50)
Republic of Bulgaria	166.64 (151.46 to 183.24)	2.64 (2.40 to 2.90)	64.60 (55.14 to 75.38)	1.18 (1.00 to 1.37)	-2.88 (-3.02 to -2.75)
Republic of Burundi	14.45 (12.02 to 16.92)	0.60 (0.50 to 0.71)	25.28 (21.46 to 29.05)	0.43 (0.36 to 0.49)	-1.41 (-1.54 to -1.29)
Republic of Cabo Verde	0.28 (0.21 to 0.37)	0.18 (0.13 to 0.23)	0.57 (0.42 to 0.74)	0.15 (0.11 to 0.20)	-0.49 (-0.52 to -0.45)
Republic of Cameroon	7.41 (5.58 to 9.54)	0.16 (0.12 to 0.21)	21.48 (15.69 to 28.99)	0.14 (0.11 to 0.19)	-0.40 (-0.49 to -0.30)
Republic of Chad	4.83 (3.59 to 6.43)	0.19 (0.14 to 0.26)	11.30 (8.53 to 14.99)	0.17 (0.13 to 0.22)	-0.42 (-0.45 to -0.39)
Republic of Chile	196.91 (181.24 to 211.70)	2.46 (2.26 to 2.64)	264.83 (246.57 to 286.28)	1.90 (1.77 to 2.06)	-1.21 (-1.35 to -1.07)
Republic of Colombia	173.31 (146.89 to 203.55)	0.99 (0.84 to 1.17)	352.15 (296.58 to 413.97)	1.02 (0.86 to 1.20)	0.23 (0.14 to 0.31)
Republic of Costa Rica	14.71 (11.05 to 18.89)	0.91 (0.68 to 1.16)	31.61 (24.18 to 41.02)	0.94 (0.72 to 1.21)	0.02 (-0.09 to 0.13)
Republic of Croatia	31.89 (24.46 to 42.12)	0.90 (0.69 to 1.19)	38.38 (33.12 to 44.75)	1.13 (0.97 to 1.32)	0.13 (-0.19 to 0.46)
Republic of Cuba	19.35 (14.48 to 25.05)	0.27 (0.20 to 0.35)	26.41 (19.07 to 35.34)	0.30 (0.22 to 0.40)	0.53 (0.41 to 0.65)
Republic of Cyprus	4.43 (3.58 to 5.40)	0.85 (0.69 to 1.04)	7.92 (6.33 to 9.75)	0.74 (0.59 to 0.91)	-0.59 (-0.93 to -0.24)
Republic of C么te d'Ivoire	8.03 (5.81 to 10.53)	0.15 (0.11 to 0.20)	20.10 (14.24 to 26.28)	0.15 (0.11 to 0.19)	-0.07 (-0.12 to -0.03)
Republic of Djibouti	0.63 (0.51 to 0.75)	0.33 (0.27 to 0.40)	2.79 (2.36 to 3.23)	0.38 (0.32 to 0.44)	0.33 (0.20 to 0.46)
Republic of Ecuador	20.18 (16.19 to 24.63)	0.40 (0.32 to 0.49)	56.28 (46.98 to 67.66)	0.49 (0.41 to 0.59)	0.97 (0.72 to 1.21)
Republic of El Salvador	26.99 (20.69 to 34.42)	1.06 (0.81 to 1.35)	38.63 (29.80 to 48.72)	0.95 (0.73 to 1.20)	-0.27 (-0.44 to -0.09)
Republic of Equatorial Guinea	1.11 (0.94 to 1.30)	0.61 (0.51 to 0.71)	1.88 (1.55 to 2.25)	0.25 (0.21 to 0.30)	-2.94 (-3.31 to -2.57)
Republic of Estonia	6.00 (4.54 to 7.67)	0.54 (0.41 to 0.69)	6.95 (5.09 to 9.21)	0.67 (0.49 to 0.89)	0.90 (0.74 to 1.06)
Republic of Fiji	1.78 (1.37 to 2.30)	0.44 (0.34 to 0.58)	3.00 (2.25 to 3.92)	0.52 (0.39 to 0.68)	0.70 (0.57 to 0.83)
Republic of Finland	54.28 (46.41 to 63.71)	1.45 (1.24 to 1.70)	77.12 (67.14 to 87.03)	1.76 (1.53 to 1.98)	0.04 (-0.59 to 0.68)
Republic of Ghana	10.80 (7.97 to 14.32)	0.16 (0.12 to 0.21)	24.46 (17.76 to 34.12)	0.14 (0.10 to 0.19)	-0.62 (-0.76 to -0.48)
Republic of Guatemala	30.43 (23.86 to 38.79)	0.88 (0.69 to 1.12)	87.07 (65.93 to 111.78)	0.95 (0.72 to 1.22)	0.32 (0.17 to 0.47)
Republic of Guinea	5.46 (4.08 to 7.16)	0.20 (0.15 to 0.26)	9.38 (6.65 to 12.57)	0.16 (0.11 to 0.21)	-0.74 (-0.88 to -0.60)
Republic of Guinea-Bissau	0.84 (0.62 to 1.08)	0.20 (0.15 to 0.26)	1.69 (1.25 to 2.20)	0.18 (0.13 to 0.23)	-0.39 (-0.46 to -0.32)
Republic of Guyana	1.11 (0.84 to 1.47)	0.28 (0.21 to 0.37)	1.39 (1.04 to 1.84)	0.29 (0.21 to 0.38)	0.34 (0.19 to 0.50)
Republic of Haiti	11.47 (9.21 to 13.99)	0.38 (0.30 to 0.46)	21.19 (16.53 to 26.35)	0.29 (0.23 to 0.36)	-0.84 (-0.87 to -0.82)
Republic of Honduras	16.85 (13.40 to 20.97)	0.84 (0.67 to 1.05)	46.27 (37.64 to 55.82)	0.80 (0.65 to 0.97)	-0.13 (-0.22 to -0.04)
Republic of Iceland	1.18 (0.94 to 1.50)	0.70 (0.55 to 0.88)	2.09 (1.58 to 2.64)	0.80 (0.60 to 1.01)	0.56 (0.23 to 0.89)
Republic of India	3109.09 (2591.28 to 3680.26)	0.70 (0.59 to 0.83)	6068.92 (5151.71 to 7133.75)	0.66 (0.56 to 0.78)	-0.14 (-0.25 to -0.03)
Republic of Indonesia	580.59 (436.38 to 765.30)	0.60 (0.45 to 0.78)	1221.48 (936.23 to 1576.41)	0.65 (0.50 to 0.84)	0.49 (0.32 to 0.66)
Republic of Iraq	32.57 (26.41 to 41.12)	0.40 (0.33 to 0.51)	91.07 (72.81 to 113.91)	0.39 (0.31 to 0.48)	-0.04 (-0.14 to 0.07)
Republic of Italy	1257.13 (1012.89 to 1505.62)	2.91 (2.35 to 3.49)	770.79 (663.40 to 889.60)	1.56 (1.34 to 1.80)	-2.47 (-2.70 to -2.23)
Republic of Kazakhstan	90.74 (78.36 to 103.01)	0.93 (0.80 to 1.06)	124.08 (109.05 to 139.62)	1.01 (0.89 to 1.14)	-0.10 (-0.27 to 0.08)
Republic of Kenya	32.06 (26.19 to 38.02)	0.34 (0.28 to 0.41)	92.30 (76.77 to 106.87)	0.36 (0.30 to 0.42)	-0.40 (-0.60 to -0.19)
Republic of Kiribati	0.28 (0.23 to 0.34)	0.75 (0.61 to 0.91)	0.79 (0.64 to 0.95)	1.17 (0.94 to 1.40)	1.50 (1.34 to 1.67)
Republic of Korea	484.77 (440.64 to 532.72)	1.71 (1.56 to 1.88)	733.29 (675.59 to 795.35)	1.70 (1.56 to 1.84)	-0.18 (-0.25 to -0.11)
Republic of Latvia	14.88 (12.34 to 17.79)	0.78 (0.65 to 0.93)	10.58 (7.89 to 13.62)	0.71 (0.53 to 0.92)	0.03 (-0.44 to 0.50)
Republic of Liberia	1.94 (1.43 to 2.55)	0.18 (0.13 to 0.23)	3.71 (2.68 to 5.10)	0.14 (0.10 to 0.19)	-1.36 (-1.51 to -1.21)
Republic of Lithuania	12.99 (9.66 to 16.65)	0.51 (0.38 to 0.65)	14.13 (10.34 to 18.10)	0.64 (0.47 to 0.83)	0.10 (-0.16 to 0.36)
Republic of Madagascar	27.28 (22.99 to 31.65)	0.53 (0.44 to 0.61)	54.01 (46.16 to 63.07)	0.40 (0.34 to 0.46)	-1.09 (-1.16 to -1.03)
Republic of Malawi	17.73 (14.49 to 20.73)	0.42 (0.34 to 0.49)	33.81 (29.17 to 38.74)	0.38 (0.33 to 0.44)	-0.53 (-0.66 to -0.39)
Republic of Maldives	0.34 (0.28 to 0.42)	0.36 (0.29 to 0.45)	0.91 (0.68 to 1.18)	0.24 (0.18 to 0.30)	-1.64 (-1.76 to -1.52)
Republic of Mali	7.04 (5.32 to 9.35)	0.19 (0.14 to 0.25)	15.33 (11.18 to 21.14)	0.16 (0.11 to 0.21)	-0.55 (-0.60 to -0.50)
Republic of Malta	3.82 (3.11 to 4.73)	1.50 (1.22 to 1.85)	5.33 (4.03 to 7.34)	1.49 (1.12 to 2.05)	0.68 (0.07 to 1.29)
Republic of Mauritius	1.96 (1.45 to 2.56)	0.29 (0.22 to 0.39)	3.65 (2.68 to 4.87)	0.37 (0.27 to 0.50)	0.89 (0.79 to 1.00)
Republic of Moldova	16.17 (11.62 to 22.05)	0.56 (0.41 to 0.77)	19.61 (14.18 to 26.57)	0.68 (0.49 to 0.92)	0.59 (0.46 to 0.72)
Republic of Mozambique	28.28 (23.07 to 33.83)	0.49 (0.40 to 0.58)	45.84 (38.15 to 53.49)	0.34 (0.29 to 0.40)	-1.18 (-1.28 to -1.08)
Republic of Namibia	5.81 (5.01 to 6.65)	0.90 (0.78 to 1.03)	8.52 (7.40 to 9.72)	0.63 (0.54 to 0.71)	-1.50 (-1.63 to -1.38)
Republic of Nauru	0.03 (0.02 to 0.03)	0.52 (0.40 to 0.68)	0.03 (0.02 to 0.04)	0.51 (0.41 to 0.62)	-0.06 (-0.13 to 0.01)
Republic of Nicaragua	13.25 (10.68 to 16.39)	0.81 (0.65 to 1.00)	30.26 (23.39 to 38.64)	0.74 (0.57 to 0.95)	-0.27 (-0.42 to -0.13)
Republic of Niue	0.01 (0.01 to 0.01)	0.70 (0.56 to 0.87)	0.01 (0.01 to 0.01)	0.75 (0.62 to 0.89)	0.47 (0.20 to 0.74)
Republic of Palau	0.05 (0.04 to 0.06)	0.50 (0.39 to 0.63)	0.10 (0.08 to 0.12)	0.72 (0.58 to 0.87)	1.21 (1.11 to 1.31)
Republic of Panama	12.28 (9.27 to 15.72)	0.94 (0.71 to 1.21)	26.91 (20.44 to 34.14)	0.97 (0.73 to 1.23)	0.12 (-0.01 to 0.25)
Republic of Paraguay	19.15 (16.56 to 22.02)	0.97 (0.84 to 1.12)	39.71 (34.49 to 45.82)	0.88 (0.77 to 1.02)	-0.70 (-0.88 to -0.52)
Republic of Peru	87.04 (76.08 to 97.99)	0.79 (0.69 to 0.89)	149.15 (132.08 to 167.31)	0.63 (0.56 to 0.70)	-0.50 (-0.62 to -0.38)
Republic of Poland	440.66 (355.15 to 530.51)	1.71 (1.38 to 2.06)	368.78 (304.14 to 440.14)	1.21 (1.00 to 1.44)	-0.89 (-1.12 to -0.65)
Republic of Rwanda	17.26 (14.56 to 19.89)	0.57 (0.48 to 0.65)	23.57 (20.07 to 27.63)	0.34 (0.29 to 0.40)	-2.13 (-2.38 to -1.88)
Republic of San Marino	0.17 (0.14 to 0.21)	0.98 (0.80 to 1.18)	0.33 (0.29 to 0.38)	1.25 (1.08 to 1.43)	0.89 (0.74 to 1.03)
Republic of Senegal	5.33 (3.85 to 7.03)	0.17 (0.12 to 0.22)	11.43 (8.51 to 15.15)	0.15 (0.11 to 0.20)	-0.35 (-0.41 to -0.30)
Republic of Serbia	30.52 (23.82 to 38.06)	0.45 (0.35 to 0.57)	29.52 (22.61 to 37.17)	0.42 (0.32 to 0.53)	0.28 (-0.20 to 0.77)
Republic of Seychelles	0.13 (0.10 to 0.17)	0.32 (0.24 to 0.41)	0.25 (0.19 to 0.32)	0.33 (0.25 to 0.43)	0.15 (0.10 to 0.20)
Republic of Sierra Leone	3.59 (2.66 to 4.65)	0.18 (0.14 to 0.24)	6.55 (4.69 to 8.73)	0.15 (0.11 to 0.20)	-0.75 (-0.82 to -0.68)
Republic of Singapore	12.55 (9.39 to 16.41)	0.59 (0.44 to 0.77)	45.29 (33.21 to 57.96)	0.97 (0.71 to 1.24)	1.59 (1.52 to 1.66)
Republic of Slovenia	12.10 (10.38 to 14.04)	0.85 (0.73 to 0.99)	17.58 (15.26 to 19.89)	1.06 (0.92 to 1.19)	0.80 (0.73 to 0.86)
Republic of South Africa	170.81 (142.65 to 199.99)	0.88 (0.74 to 1.03)	311.33 (267.49 to 354.21)	0.84 (0.72 to 0.96)	-0.67 (-0.98 to -0.36)
Republic of South Sudan	13.97 (11.64 to 16.38)	0.54 (0.45 to 0.63)	18.48 (15.84 to 21.50)	0.44 (0.38 to 0.51)	-0.88 (-1.26 to -0.50)
Republic of Sudan	33.07 (25.33 to 43.10)	0.37 (0.28 to 0.48)	68.97 (51.13 to 92.36)	0.31 (0.23 to 0.42)	-0.48 (-0.57 to -0.38)
Republic of Suriname	1.32 (1.11 to 1.54)	0.61 (0.51 to 0.71)	1.88 (1.60 to 2.21)	0.48 (0.41 to 0.57)	-1.23 (-1.45 to -1.02)
Republic of Tajikistan	9.71 (7.04 to 12.75)	0.39 (0.28 to 0.51)	18.43 (13.27 to 24.32)	0.32 (0.23 to 0.43)	-0.70 (-0.73 to -0.66)
Republic of the Congo	5.62 (4.79 to 6.58)	0.52 (0.45 to 0.61)	9.87 (8.22 to 11.69)	0.34 (0.28 to 0.40)	-1.54 (-1.69 to -1.39)
Republic of the Gambia	0.66 (0.47 to 0.92)	0.16 (0.11 to 0.22)	1.70 (1.27 to 2.31)	0.15 (0.11 to 0.20)	-0.15 (-0.20 to -0.10)
Republic of the Marshall Islands	0.09 (0.07 to 0.11)	0.47 (0.37 to 0.60)	0.18 (0.15 to 0.22)	0.55 (0.45 to 0.66)	0.53 (0.41 to 0.66)
Republic of the Niger	5.37 (3.91 to 6.94)	0.17 (0.12 to 0.22)	13.82 (10.31 to 18.35)	0.14 (0.11 to 0.19)	-0.31 (-0.38 to -0.25)
Republic of the Philippines	32.53 (24.12 to 43.45)	0.11 (0.08 to 0.14)	83.71 (62.22 to 110.38)	0.12 (0.09 to 0.16)	0.78 (0.57 to 0.98)
Republic of the Union of Myanmar	75.01 (57.19 to 97.73)	0.35 (0.27 to 0.46)	125.20 (94.67 to 162.07)	0.35 (0.27 to 0.45)	0.02 (-0.02 to 0.07)
Republic of Trinidad and Tobago	1.81 (1.36 to 2.40)	0.26 (0.20 to 0.35)	3.05 (2.29 to 3.94)	0.30 (0.22 to 0.38)	0.44 (0.35 to 0.53)
Republic of Tunisia	13.70 (10.52 to 17.86)	0.31 (0.24 to 0.41)	27.12 (21.02 to 33.72)	0.33 (0.25 to 0.41)	0.15 (0.12 to 0.18)
Republic of Turkey	250.87 (202.03 to 315.55)	0.81 (0.66 to 1.02)	458.22 (355.12 to 589.00)	0.78 (0.60 to 1.00)	0.64 (0.02 to 1.26)
Republic of Uganda	37.67 (31.14 to 43.78)	0.54 (0.45 to 0.63)	61.45 (52.20 to 70.77)	0.33 (0.28 to 0.39)	-1.70 (-1.76 to -1.63)
Republic of Uzbekistan	36.76 (28.39 to 47.20)	0.36 (0.28 to 0.46)	79.33 (63.09 to 98.98)	0.37 (0.29 to 0.46)	0.09 (0.02 to 0.17)
Republic of Vanuatu	0.33 (0.25 to 0.42)	0.48 (0.37 to 0.60)	0.90 (0.74 to 1.06)	0.54 (0.45 to 0.64)	0.43 (0.37 to 0.48)
Republic of Yemen	19.12 (14.48 to 25.44)	0.37 (0.28 to 0.49)	53.74 (41.25 to 68.23)	0.33 (0.26 to 0.42)	-0.34 (-0.37 to -0.30)
Republic of Zambia	14.70 (12.23 to 17.19)	0.45 (0.38 to 0.53)	28.82 (23.92 to 34.33)	0.32 (0.26 to 0.38)	-1.43 (-1.58 to -1.28)
Republic of Zimbabwe	25.45 (19.60 to 33.36)	0.59 (0.45 to 0.77)	30.51 (23.61 to 38.21)	0.40 (0.31 to 0.50)	-1.35 (-1.52 to -1.18)
Romania	239.16 (210.34 to 269.49)	1.51 (1.32 to 1.70)	120.07 (97.24 to 144.45)	0.81 (0.65 to 0.97)	-2.43 (-2.58 to -2.28)
Russian Federation	520.30 (403.89 to 663.17)	0.49 (0.38 to 0.63)	590.64 (486.88 to 703.42)	0.53 (0.44 to 0.63)	0.01 (-0.37 to 0.39)
Saint Kitts and Nevis	0.08 (0.06 to 0.10)	0.33 (0.26 to 0.42)	0.13 (0.09 to 0.17)	0.28 (0.21 to 0.37)	-0.50 (-0.56 to -0.44)
Saint Lucia	0.24 (0.19 to 0.29)	0.34 (0.27 to 0.42)	0.42 (0.33 to 0.53)	0.31 (0.24 to 0.39)	-0.53 (-0.60 to -0.45)
Saint Vincent and the Grenadines	0.20 (0.16 to 0.24)	0.35 (0.29 to 0.43)	0.31 (0.25 to 0.38)	0.38 (0.31 to 0.47)	0.14 (0.07 to 0.20)
Slovak Republic	58.91 (50.14 to 67.54)	1.67 (1.42 to 1.91)	47.59 (38.44 to 63.59)	1.10 (0.89 to 1.48)	-0.47 (-1.49 to 0.56)
Socialist Republic of Viet Nam	130.40 (97.91 to 169.77)	0.38 (0.28 to 0.49)	327.65 (255.78 to 414.57)	0.48 (0.37 to 0.60)	0.94 (0.78 to 1.10)
Solomon Islands	0.83 (0.65 to 1.05)	0.57 (0.45 to 0.73)	2.01 (1.67 to 2.39)	0.57 (0.47 to 0.68)	0.15 (0.02 to 0.28)
State of Eritrea	6.85 (5.66 to 8.13)	0.48 (0.39 to 0.57)	11.87 (9.92 to 14.32)	0.35 (0.29 to 0.42)	-1.13 (-1.20 to -1.06)
State of Israel	24.25 (17.95 to 30.50)	0.82 (0.61 to 1.03)	49.30 (36.74 to 62.45)	0.79 (0.59 to 1.00)	-0.08 (-0.31 to 0.16)
State of Kuwait	2.74 (1.93 to 3.83)	0.26 (0.19 to 0.37)	9.12 (6.46 to 12.56)	0.26 (0.18 to 0.35)	-0.20 (-0.34 to -0.05)
State of Libya	6.32 (4.77 to 8.06)	0.33 (0.25 to 0.42)	14.55 (11.19 to 19.27)	0.30 (0.23 to 0.40)	-0.24 (-0.28 to -0.19)
State of Qatar	0.89 (0.57 to 1.33)	0.31 (0.19 to 0.46)	6.88 (4.29 to 9.94)	0.29 (0.18 to 0.42)	-0.14 (-0.27 to -0.00)
Sultanate of Oman	3.55 (2.41 to 5.05)	0.36 (0.25 to 0.51)	10.61 (6.89 to 15.60)	0.33 (0.21 to 0.49)	-0.42 (-0.47 to -0.37)
Swiss Confederation	59.52 (53.17 to 66.78)	1.13 (1.01 to 1.26)	51.45 (42.67 to 61.44)	0.72 (0.60 to 0.86)	-1.65 (-1.98 to -1.32)
Syrian Arab Republic	17.86 (13.40 to 24.18)	0.33 (0.25 to 0.45)	29.06 (22.11 to 39.22)	0.34 (0.26 to 0.46)	0.11 (0.02 to 0.19)
Taiwan (Province of China)	280.34 (249.39 to 316.02)	2.14 (1.91 to 2.42)	507.49 (448.98 to 565.97)	2.59 (2.29 to 2.89)	0.22 (0.06 to 0.37)
Togolese Republic	2.19 (1.64 to 2.89)	0.15 (0.11 to 0.19)	6.70 (4.80 to 8.78)	0.16 (0.11 to 0.21)	0.37 (0.32 to 0.42)
Tokelau	0.01 (0.00 to 0.01)	0.64 (0.49 to 0.80)	0.01 (0.01 to 0.01)	0.72 (0.58 to 0.84)	0.57 (0.20 to 0.95)
Turkmenistan	6.12 (4.71 to 7.82)	0.34 (0.26 to 0.43)	11.37 (8.40 to 14.94)	0.36 (0.26 to 0.47)	0.24 (0.13 to 0.35)
Tuvalu	0.03 (0.02 to 0.04)	0.55 (0.43 to 0.70)	0.05 (0.04 to 0.06)	0.67 (0.55 to 0.80)	0.64 (0.46 to 0.82)
Ukraine	588.24 (474.80 to 707.38)	1.56 (1.26 to 1.88)	223.81 (181.16 to 266.16)	0.65 (0.52 to 0.77)	-3.71 (-4.05 to -3.36)
Union of the Comoros	0.95 (0.79 to 1.11)	0.48 (0.40 to 0.56)	1.98 (1.71 to 2.25)	0.46 (0.40 to 0.52)	-0.19 (-0.38 to -0.00)
United Arab Emirates	3.80 (2.53 to 5.43)	0.33 (0.22 to 0.47)	26.16 (16.64 to 37.75)	0.33 (0.21 to 0.48)	-0.25 (-0.39 to -0.11)
United Kingdom of Great Britain and Northern Ireland	729.28 (605.17 to 864.03)	1.72 (1.43 to 2.03)	1076.30 (926.80 to 1242.79)	2.06 (1.78 to 2.38)	0.21 (0.09 to 0.33)
United Mexican States	489.98 (404.97 to 582.02)	1.17 (0.96 to 1.38)	871.19 (733.56 to 1019.76)	1.01 (0.85 to 1.18)	-0.88 (-1.02 to -0.74)
United Republic of Tanzania	42.62 (35.31 to 50.25)	0.39 (0.32 to 0.46)	82.95 (69.40 to 98.82)	0.30 (0.25 to 0.36)	-0.87 (-0.89 to -0.85)
United States of America	2482.79 (2003.37 to 2975.21)	1.38 (1.11 to 1.65)	4059.81 (3451.78 to 4700.93)	1.62 (1.37 to 1.87)	0.81 (0.46 to 1.15)
United States Virgin Islands	0.23 (0.19 to 0.29)	0.36 (0.29 to 0.44)	0.32 (0.26 to 0.39)	0.47 (0.39 to 0.58)	0.66 (0.57 to 0.75)

## Sheet: Table S2
Table S2. The incident cases and rates of pneumoconiosis in individuals aged ≥20 in 2021
Sex	Age	Incident cases (95% UI)	Incident rates (95% UI)
	(year-old）
Female	20-24	266.94 (150.94 to 414.44)	0.09 (0.05 to 0.14)
Female	25-29	244.60 (106.85 to 494.20)	0.08 (0.04 to 0.17)
Female	30-34	293.51 (139.35 to 550.05)	0.10 (0.05 to 0.18)
Female	35-39	381.96 (153.36 to 752.25)	0.14 (0.06 to 0.27)
Female	40-44	487.80 (268.85 to 813.92)	0.20 (0.11 to 0.33)
Female	45-49	645.24 (281.17 to 1048.60)	0.27 (0.12 to 0.44)
Female	50-54	819.84 (485.28 to 1229.13)	0.37 (0.22 to 0.55)
Female	55-59	969.72 (488.33 to 1678.24)	0.48 (0.24 to 0.83)
Female	60-64	974.17 (558.70 to 1477.80)	0.59 (0.34 to 0.90)
Female	65-69	1043.53 (576.88 to 1657.28)	0.72 (0.40 to 1.15)
Female	70-74	919.29 (568.92 to 1330.54)	0.84 (0.52 to 1.22)
Female	75-79	692.48 (397.68 to 1035.68)	0.96 (0.55 to 1.44)
Female	80-84	591.92 (372.28 to 848.48)	1.16 (0.73 to 1.67)
Female	85-89	410.43 (236.54 to 621.26)	1.44 (0.83 to 2.18)
Female	90-94	254.45 (165.27 to 358.70)	2.11 (1.37 to 2.97)
Female	95+	125.00 (62.15 to 220.53)	3.17 (1.58 to 5.60)
Male	20-24	803.43 (497.42 to 1192.15)	0.26 (0.16 to 0.39)
Male	25-29	691.95 (324.96 to 1274.03)	0.23 (0.11 to 0.43)
Male	30-34	965.67 (558.03 to 1541.23)	0.32 (0.18 to 0.50)
Male	35-39	1442.80 (705.29 to 2595.40)	0.51 (0.25 to 0.92)
Male	40-44	1949.85 (1269.32 to 2868.47)	0.77 (0.50 to 1.14)
Male	45-49	3001.05 (1884.81 to 4320.55)	1.26 (0.79 to 1.82)
Male	50-54	4398.95 (3229.46 to 5797.07)	1.98 (1.45 to 2.61)
Male	55-59	5423.74 (3366.52 to 7915.31)	2.79 (1.73 to 4.06)
Male	60-64	5558.32 (3927.35 to 7405.47)	3.57 (2.53 to 4.76)
Male	65-69	7192.31 (4608.37 to 10259.36)	5.46 (3.50 to 7.78)
Male	70-74	7023.43 (5189.95 to 9211.39)	7.29 (5.38 to 9.56)
Male	75-79	5789.92 (3884.83 to 7945.38)	9.68 (6.50 to 13.29)
Male	80-84	4657.52 (3416.80 to 5979.27)	12.71 (9.32 to 16.31)
Male	85-89	2802.70 (2034.23 to 3657.69)	16.25 (11.79 to 21.20)
Male	90-94	1062.97 (793.31 to 1393.33)	18.24 (13.61 to 23.91)
Male	95+	298.67 (181.72 to 471.58)	19.75 (12.02 to 31.19)

## Sheet: Table S3
Table S3. The change of pneumoconiosis cases caused by four epitology between 1990 and 2021 for individuals aged 20 and above.
Characteristics	Change in absolute number (%)
	Silicosis	Coal worker pneumoconiosis	Asbestosis	Other pneumoconiosis
Afghanistan	0.65 (0.31 to 0.98)	0.40 (0.13 to 0.70)	0.60 (0.26 to 1.01)	1.78 (1.22 to 2.37)
Albania	-0.25 (-0.33 to -0.17)	-0.52 (-0.57 to -0.47)	0.08 (-0.04 to 0.20)	0.48 (0.33 to 0.62)
Algeria	1.09 (0.70 to 1.46)	0.64 (0.35 to 0.92)	1.00 (0.61 to 1.41)	2.08 (1.51 to 2.61)
American Samoa	0.71 (0.45 to 1.06)	0.39 (0.13 to 0.78)	1.12 (0.73 to 1.66)	0.53 (0.24 to 0.95)
Andorra	0.99 (0.84 to 1.17)	0.60 (0.48 to 0.74)	2.19 (1.96 to 2.47)	-0.32 (-0.38 to -0.25)
Angola	1.17 (0.93 to 1.41)	0.38 (0.26 to 0.53)	1.21 (0.96 to 1.45)	0.70 (0.54 to 0.90)
Antigua and Barbuda	0.27 (0.08 to 0.48)	0.21 (0.02 to 0.42)	0.76 (0.40 to 1.13)	-0.44 (-0.53 to -0.34)
Argentina	0.32 (0.17 to 0.52)	2.33 (1.83 to 2.99)	0.43 (0.26 to 0.62)	0.52 (0.33 to 0.74)
Armenia	-0.16 (-0.28 to -0.05)	0.09 (-0.08 to 0.28)	6.30 (4.64 to 8.20)	0.90 (0.61 to 1.22)
Australia	0.31 (0.20 to 0.43)	-0.58 (-0.62 to -0.55)	14.89 (13.49 to 16.30)	-0.89 (-0.92 to -0.86)
Austria	0.07 (-0.10 to 0.30)	-0.06 (-0.20 to 0.13)	5.53 (4.45 to 6.98)	-0.89 (-0.91 to -0.86)
Azerbaijan	0.27 (0.12 to 0.44)	0.47 (0.24 to 0.72)	0.11 (-0.03 to 0.25)	1.29 (0.99 to 1.63)
Bahamas	1.28 (0.93 to 1.71)	0.91 (0.54 to 1.29)	3.53 (2.72 to 4.34)	-0.44 (-0.56 to -0.32)
Bahrain	0.95 (0.48 to 1.47)	0.71 (0.32 to 1.16)	3.27 (2.19 to 4.68)	4.87 (3.51 to 7.06)
Bangladesh	0.77 (0.57 to 1.00)	0.46 (0.31 to 0.64)	1.14 (0.89 to 1.40)	0.54 (0.35 to 0.74)
Barbados	0.96 (0.59 to 1.35)	0.09 (-0.11 to 0.30)	0.85 (0.52 to 1.25)	0.06 (-0.11 to 0.26)
Belarus	-0.19 (-0.35 to 0.03)	-0.33 (-0.42 to -0.23)	-0.01 (-0.19 to 0.22)	0.08 (-0.07 to 0.25)
Belgium	-0.57 (-0.65 to -0.48)	-0.75 (-0.80 to -0.70)	2.97 (2.19 to 4.04)	-0.91 (-0.93 to -0.88)
Belize	8.27 (7.01 to 9.90)	1.38 (1.14 to 1.67)	7.20 (6.11 to 8.58)	-0.12 (-0.31 to 0.09)
Benin	1.95 (1.34 to 2.64)	0.55 (0.30 to 0.81)	1.91 (1.32 to 2.63)	1.30 (0.88 to 1.67)
Bermuda	0.14 (-0.05 to 0.33)	1.17 (0.73 to 1.71)	1.52 (1.04 to 2.10)	-0.54 (-0.65 to -0.42)
Bhutan	1.05 (0.79 to 1.36)	0.67 (0.43 to 0.92)	1.95 (1.58 to 2.35)	0.56 (0.35 to 0.83)
Bolivia (Plurinational State of)	0.95 (0.78 to 1.12)	0.28 (0.17 to 0.40)	1.32 (1.11 to 1.54)	1.64 (1.44 to 1.86)
Bosnia and Herzegovina	-0.14 (-0.32 to 0.08)	0.23 (0.00 to 0.51)	0.08 (-0.14 to 0.38)	0.14 (-0.07 to 0.38)
Botswana	0.86 (0.69 to 1.07)	0.90 (0.72 to 1.14)	0.89 (0.74 to 1.09)	0.37 (0.26 to 0.50)
Brazil	0.54 (0.40 to 0.70)	1.07 (0.87 to 1.29)	3.92 (3.50 to 4.41)	1.31 (1.10 to 1.56)
Brunei Darussalam	1.45 (1.02 to 1.85)	1.83 (1.39 to 2.29)	2.37 (1.84 to 2.95)	1.09 (0.77 to 1.49)
Bulgaria	-0.81 (-0.83 to -0.78)	-0.75 (-0.78 to -0.71)	-0.52 (-0.57 to -0.47)	3.01 (2.51 to 3.54)
Burkina Faso	1.34 (0.97 to 1.91)	0.45 (0.25 to 0.69)	1.27 (0.91 to 1.85)	0.87 (0.61 to 1.20)
Burundi	1.11 (0.90 to 1.31)	-0.21 (-0.28 to -0.14)	0.99 (0.80 to 1.18)	0.34 (0.20 to 0.48)
Cabo Verde	1.25 (0.80 to 1.75)	0.21 (0.02 to 0.43)	1.40 (0.89 to 1.95)	0.62 (0.36 to 0.92)
Cambodia	1.36 (1.01 to 1.85)	0.94 (0.64 to 1.38)	2.49 (1.99 to 3.21)	0.95 (0.70 to 1.31)
Cameroon	2.37 (1.74 to 3.18)	0.84 (0.50 to 1.14)	2.35 (1.71 to 3.16)	1.40 (0.94 to 1.83)
Canada	0.27 (0.11 to 0.43)	0.41 (0.27 to 0.57)	2.54 (2.16 to 3.04)	0.95 (0.73 to 1.21)
Central African Republic	0.91 (0.76 to 1.08)	0.01 (-0.06 to 0.10)	0.89 (0.74 to 1.06)	0.43 (0.31 to 0.55)
Chad	1.67 (1.22 to 2.23)	0.67 (0.39 to 0.97)	1.63 (1.17 to 2.18)	1.00 (0.66 to 1.40)
Chile	0.25 (0.18 to 0.33)	1.46 (1.25 to 1.72)	6.14 (4.77 to 7.81)	0.88 (0.64 to 1.14)
China	0.76 (0.66 to 0.89)	0.06 (-0.01 to 0.14)	1.56 (1.34 to 1.80)	-0.22 (-0.26 to -0.17)
Colombia	0.56 (0.37 to 0.78)	1.73 (1.43 to 2.09)	0.67 (0.48 to 0.90)	1.43 (1.10 to 1.77)
Comoros	1.37 (1.16 to 1.61)	0.30 (0.19 to 0.41)	1.40 (1.19 to 1.63)	0.65 (0.51 to 0.81)
Congo	1.00 (0.80 to 1.22)	0.24 (0.13 to 0.36)	1.01 (0.81 to 1.24)	0.44 (0.31 to 0.61)
Cook Islands	0.81 (0.59 to 1.07)	0.24 (0.05 to 0.47)	1.32 (0.97 to 1.71)	0.52 (0.27 to 0.79)
Costa Rica	0.97 (0.68 to 1.34)	3.79 (3.11 to 4.64)	2.39 (1.94 to 2.98)	0.79 (0.55 to 1.07)
Croatia	-0.69 (-0.74 to -0.63)	-0.48 (-0.60 to -0.36)	0.62 (0.34 to 0.98)	1.94 (1.39 to 2.68)
Cuba	0.59 (0.28 to 0.87)	0.41 (0.13 to 0.64)	2.52 (1.90 to 3.33)	-0.50 (-0.61 to -0.39)
Cyprus	0.92 (0.68 to 1.13)	0.57 (0.38 to 0.75)	0.73 (0.50 to 0.94)	0.78 (0.58 to 0.98)
Czechia	-0.65 (-0.70 to -0.57)	-0.47 (-0.55 to -0.31)	0.17 (0.03 to 0.39)	8.00 (6.29 to 10.05)
C么te d'Ivoire	1.79 (1.27 to 2.48)	0.61 (0.35 to 0.91)	1.73 (1.22 to 2.44)	1.21 (0.87 to 1.58)
Democratic People's Republic of Korea	0.72 (0.57 to 0.89)	0.29 (0.17 to 0.43)	0.85 (0.69 to 1.04)	0.28 (0.17 to 0.41)
Democratic Republic of the Congo	1.47 (1.25 to 1.70)	0.12 (0.02 to 0.22)	1.45 (1.22 to 1.68)	0.79 (0.64 to 0.96)
Denmark	-0.45 (-0.50 to -0.40)	-0.61 (-0.69 to -0.53)	0.69 (0.53 to 0.85)	-0.62 (-0.68 to -0.55)
Djibouti	4.11 (3.51 to 4.72)	2.05 (1.75 to 2.37)	4.01 (3.46 to 4.60)	2.41 (2.05 to 2.78)
Dominica	0.39 (0.16 to 0.63)	-0.09 (-0.24 to 0.07)	0.72 (0.42 to 1.03)	-0.06 (-0.21 to 0.12)
Dominican Republic	0.82 (0.53 to 1.12)	-0.18 (-0.31 to -0.04)	1.97 (1.49 to 2.45)	0.90 (0.62 to 1.24)
Ecuador	2.74 (2.15 to 3.31)	-0.57 (-0.63 to -0.52)	1.74 (1.33 to 2.10)	4.72 (4.16 to 5.38)
Egypt	0.81 (0.47 to 1.17)	1.23 (0.89 to 1.60)	1.18 (0.81 to 1.55)	0.90 (0.56 to 1.26)
El Salvador	0.37 (0.22 to 0.53)	0.52 (0.35 to 0.70)	0.53 (0.34 to 0.73)	0.36 (0.20 to 0.52)
Equatorial Guinea	0.85 (0.62 to 1.13)	0.12 (0.00 to 0.24)	1.40 (1.11 to 1.76)	0.28 (0.12 to 0.44)
Eritrea	0.94 (0.70 to 1.18)	0.22 (0.09 to 0.35)	0.98 (0.74 to 1.23)	0.40 (0.23 to 0.55)
Estonia	0.90 (0.60 to 1.21)	-0.16 (-0.31 to 0.03)	-0.56 (-0.63 to -0.49)	9.04 (7.13 to 11.86)
Eswatini	0.54 (0.42 to 0.68)	-0.07 (-0.15 to 0.03)	0.22 (0.13 to 0.33)	0.36 (0.26 to 0.47)
Ethiopia	0.58 (0.41 to 0.78)	-0.14 (-0.22 to -0.05)	0.53 (0.36 to 0.73)	-0.10 (-0.20 to 0.00)
Fiji	0.68 (0.41 to 1.02)	0.53 (0.25 to 0.82)	0.98 (0.64 to 1.38)	0.54 (0.28 to 0.89)
Finland	-0.56 (-0.59 to -0.52)	-0.49 (-0.53 to -0.44)	1.30 (1.12 to 1.50)	-0.79 (-0.83 to -0.76)
France	-0.32 (-0.39 to -0.23)	-0.68 (-0.71 to -0.64)	4.36 (3.76 to 5.02)	-0.82 (-0.84 to -0.80)
Gabon	0.51 (0.33 to 0.71)	-0.01 (-0.10 to 0.10)	0.49 (0.33 to 0.69)	0.12 (0.01 to 0.25)
Gambia	1.58 (1.07 to 2.18)	0.24 (0.04 to 0.52)	1.60 (1.08 to 2.27)	1.83 (1.37 to 2.47)
Georgia	-0.43 (-0.52 to -0.29)	0.83 (0.48 to 1.23)	1.99 (1.54 to 2.71)	-0.09 (-0.24 to 0.12)
Germany	-0.43 (-0.48 to -0.37)	-0.51 (-0.55 to -0.46)	2.41 (2.13 to 2.74)	-0.95 (-0.97 to -0.94)
Ghana	1.58 (1.08 to 2.31)	0.73 (0.46 to 1.10)	1.61 (1.10 to 2.33)	0.87 (0.56 to 1.27)
Greece	0.52 (0.28 to 0.84)	-0.14 (-0.32 to 0.05)	2.72 (2.09 to 3.63)	-0.09 (-0.22 to 0.11)
Greenland	0.44 (0.24 to 0.69)	0.69 (0.41 to 0.98)	1.04 (0.77 to 1.34)	0.10 (-0.07 to 0.29)
Grenada	0.82 (0.53 to 1.13)	-0.52 (-0.61 to -0.40)	7.68 (6.07 to 10.05)	-0.77 (-0.82 to -0.71)
Guam	1.52 (1.11 to 2.06)	0.71 (0.39 to 1.13)	1.11 (0.74 to 1.60)	0.83 (0.47 to 1.29)
Guatemala	1.72 (1.35 to 2.05)	3.98 (3.32 to 4.57)	3.03 (2.48 to 3.53)	1.49 (1.16 to 1.80)
Guinea	0.97 (0.56 to 1.38)	0.17 (-0.04 to 0.38)	0.88 (0.49 to 1.31)	0.51 (0.23 to 0.79)
Guinea-Bissau	1.25 (0.85 to 1.73)	0.29 (0.09 to 0.52)	1.16 (0.77 to 1.63)	0.84 (0.54 to 1.19)
Guyana	0.67 (0.38 to 1.02)	-0.48 (-0.57 to -0.36)	2.50 (1.80 to 3.51)	-0.22 (-0.34 to -0.06)
Haiti	1.00 (0.75 to 1.29)	0.56 (0.36 to 0.80)	1.33 (1.07 to 1.63)	0.66 (0.44 to 0.89)
Honduras	1.23 (0.99 to 1.49)	1.42 (1.17 to 1.70)	2.13 (1.77 to 2.49)	2.35 (1.95 to 2.79)
Hungary	-0.37 (-0.43 to -0.30)	-0.25 (-0.32 to -0.18)	0.23 (0.11 to 0.35)	4.21 (3.40 to 5.28)
Iceland	0.11 (-0.11 to 0.30)	2.08 (1.54 to 2.72)	2.20 (1.41 to 2.74)	-0.65 (-0.71 to -0.59)
India	1.00 (0.85 to 1.18)	0.71 (0.60 to 0.84)	1.59 (1.40 to 1.83)	0.77 (0.65 to 0.93)
Indonesia	1.22 (1.02 to 1.47)	0.81 (0.64 to 1.01)	2.35 (2.09 to 2.68)	0.73 (0.57 to 0.93)
Iran (Islamic Republic of)	1.14 (0.79 to 1.54)	0.97 (0.66 to 1.36)	0.74 (0.46 to 1.08)	2.06 (1.60 to 2.63)
Iraq	1.56 (1.09 to 2.03)	1.29 (0.96 to 1.59)	2.63 (2.08 to 3.19)	1.76 (1.31 to 2.16)
Ireland	-0.13 (-0.27 to 0.08)	-0.53 (-0.61 to -0.40)	2.39 (1.80 to 3.37)	-0.57 (-0.65 to -0.48)
Israel	0.73 (0.55 to 0.92)	-0.16 (-0.28 to -0.04)	5.13 (4.32 to 6.05)	0.30 (0.13 to 0.45)
Italy	-0.50 (-0.56 to -0.41)	-0.92 (-0.93 to -0.91)	4.96 (4.19 to 6.01)	-0.83 (-0.86 to -0.80)
Jamaica	0.75 (0.44 to 1.10)	0.17 (-0.05 to 0.42)	0.52 (0.22 to 0.89)	-0.64 (-0.71 to -0.56)
Japan	0.07 (-0.06 to 0.23)	-0.46 (-0.52 to -0.39)	1.87 (1.52 to 2.30)	1.11 (0.87 to 1.41)
Jordan	3.83 (2.88 to 4.86)	2.89 (2.20 to 3.83)	4.95 (3.73 to 6.38)	5.46 (4.23 to 6.83)
Kazakhstan	1.28 (1.03 to 1.56)	1.02 (0.85 to 1.23)	-0.08 (-0.15 to -0.01)	0.46 (0.34 to 0.57)
Kenya	2.28 (2.07 to 2.49)	0.87 (0.76 to 0.98)	2.38 (2.15 to 2.60)	1.23 (1.11 to 1.36)
Kiribati	1.84 (1.49 to 2.39)	1.47 (1.12 to 2.00)	2.55 (2.12 to 3.23)	1.22 (0.93 to 1.64)
Kuwait	0.18 (-0.10 to 0.57)	4.74 (3.75 to 6.09)	2.23 (1.48 to 3.40)	18.23 (13.43 to 24.36)
Kyrgyzstan	0.31 (0.14 to 0.51)	0.39 (0.14 to 0.63)	0.27 (0.09 to 0.48)	0.79 (0.54 to 1.06)
Lao People's Democratic Republic	1.21 (0.90 to 1.53)	0.69 (0.43 to 1.00)	2.45 (2.01 to 2.99)	0.58 (0.38 to 0.79)
Latvia	-0.30 (-0.41 to -0.17)	-0.54 (-0.62 to -0.45)	-0.77 (-0.80 to -0.72)	1.34 (0.99 to 1.83)
Lebanon	2.43 (1.70 to 3.63)	1.24 (0.79 to 1.85)	4.15 (3.30 to 5.16)	1.31 (0.92 to 1.80)
Lesotho	0.62 (0.51 to 0.76)	0.54 (0.42 to 0.67)	0.62 (0.50 to 0.75)	0.27 (0.18 to 0.37)
Liberia	1.24 (0.79 to 1.82)	-0.11 (-0.28 to 0.08)	1.10 (0.68 to 1.64)	0.67 (0.35 to 1.02)
Libya	1.35 (0.92 to 1.85)	1.12 (0.74 to 1.55)	0.83 (0.46 to 1.28)	1.76 (1.25 to 2.38)
Lithuania	0.13 (-0.04 to 0.30)	-0.43 (-0.53 to -0.32)	-0.73 (-0.78 to -0.69)	2.87 (2.28 to 3.64)
Luxembourg	0.22 (0.09 to 0.37)	-0.16 (-0.27 to -0.04)	5.09 (4.14 to 6.34)	-0.32 (-0.41 to -0.23)
Madagascar	1.26 (1.06 to 1.50)	0.08 (-0.00 to 0.18)	1.20 (0.99 to 1.43)	0.68 (0.53 to 0.85)
Malawi	1.27 (1.05 to 1.51)	0.23 (0.13 to 0.35)	1.22 (1.00 to 1.45)	0.41 (0.28 to 0.58)
Malaysia	1.08 (0.72 to 1.46)	0.34 (0.15 to 0.60)	1.67 (1.33 to 2.27)	2.52 (2.07 to 3.28)
Maldives	2.64 (1.67 to 3.55)	1.44 (0.67 to 2.25)	4.44 (3.37 to 5.51)	1.60 (1.07 to 2.08)
Mali	1.45 (1.06 to 1.86)	0.69 (0.46 to 0.95)	1.38 (1.00 to 1.84)	0.89 (0.63 to 1.24)
Malta	0.46 (0.26 to 0.68)	-0.54 (-0.60 to -0.43)	1.88 (1.31 to 2.93)	-0.35 (-0.42 to -0.27)
Marshall Islands	1.06 (0.78 to 1.45)	0.67 (0.40 to 1.02)	1.81 (1.39 to 2.39)	0.77 (0.50 to 1.14)
Mauritania	1.23 (0.87 to 1.66)	0.12 (-0.04 to 0.29)	1.23 (0.86 to 1.66)	0.68 (0.44 to 0.93)
Mauritius	1.93 (1.46 to 2.51)	-0.90 (-0.92 to -0.88)	1.88 (1.38 to 2.49)	1.20 (0.80 to 1.61)
Mexico	0.23 (0.17 to 0.30)	0.23 (0.16 to 0.29)	0.83 (0.73 to 0.94)	2.73 (2.48 to 2.99)
Micronesia (Federated States of)	0.50 (0.30 to 0.74)	0.11 (-0.06 to 0.31)	1.02 (0.73 to 1.37)	0.33 (0.13 to 0.57)
Monaco	0.33 (0.23 to 0.44)	0.45 (0.36 to 0.58)	0.56 (0.45 to 0.70)	-0.45 (-0.48 to -0.40)
Mongolia	1.78 (1.32 to 2.45)	0.52 (0.30 to 0.77)	2.31 (1.76 to 3.18)	0.53 (0.35 to 0.77)
Montenegro	0.18 (0.04 to 0.32)	-0.07 (-0.20 to 0.06)	0.38 (0.24 to 0.54)	0.04 (-0.07 to 0.17)
Morocco	0.47 (0.22 to 0.77)	0.19 (-0.00 to 0.42)	0.51 (0.24 to 0.84)	1.59 (1.15 to 2.09)
Mozambique	0.87 (0.69 to 1.12)	0.15 (0.05 to 0.28)	0.79 (0.62 to 1.02)	0.29 (0.16 to 0.45)
Myanmar	0.88 (0.60 to 1.24)	0.17 (-0.03 to 0.38)	1.72 (1.34 to 2.18)	0.37 (0.19 to 0.60)
Namibia	0.66 (0.49 to 0.84)	-0.11 (-0.22 to 0.02)	0.56 (0.42 to 0.73)	0.23 (0.13 to 0.36)
Nauru	0.28 (0.08 to 0.53)	0.06 (-0.13 to 0.31)	0.31 (0.08 to 0.59)	-0.01 (-0.19 to 0.22)
Nepal	1.69 (1.46 to 1.98)	1.11 (0.94 to 1.31)	2.20 (1.93 to 2.54)	1.18 (0.97 to 1.41)
Netherlands	-0.40 (-0.48 to -0.32)	-0.65 (-0.70 to -0.59)	1.94 (1.56 to 2.36)	-0.73 (-0.78 to -0.67)
New Zealand	0.63 (0.40 to 0.91)	0.52 (0.35 to 0.69)	2.60 (2.14 to 3.10)	-0.63 (-0.69 to -0.56)
Nicaragua	1.21 (0.94 to 1.51)	2.67 (2.23 to 3.10)	2.74 (2.26 to 3.23)	1.11 (0.86 to 1.36)
Niger	1.89 (1.31 to 2.42)	0.63 (0.36 to 0.90)	1.74 (1.20 to 2.25)	1.30 (0.90 to 1.66)
Nigeria	1.10 (0.88 to 1.37)	0.39 (0.23 to 0.55)	1.09 (0.86 to 1.37)	0.66 (0.48 to 0.85)
Niue	-0.11 (-0.23 to 0.04)	-0.24 (-0.36 to -0.10)	0.25 (0.06 to 0.47)	-0.11 (-0.25 to 0.05)
North Macedonia	0.06 (-0.11 to 0.26)	-0.16 (-0.32 to 0.01)	0.69 (0.37 to 1.08)	2.32 (1.70 to 3.02)
Northern Mariana Islands	1.79 (1.19 to 2.44)	1.56 (1.08 to 2.12)	1.10 (0.60 to 1.68)	0.89 (0.44 to 1.40)
Norway	-0.72 (-0.75 to -0.70)	-0.57 (-0.62 to -0.52)	0.95 (0.77 to 1.13)	-0.80 (-0.83 to -0.76)
Oman	1.85 (1.17 to 2.84)	1.62 (0.99 to 2.49)	2.74 (1.86 to 4.00)	1.95 (1.34 to 2.84)
Pakistan	0.82 (0.63 to 1.01)	0.47 (0.33 to 0.61)	1.16 (0.96 to 1.39)	0.82 (0.63 to 1.05)
Palau	1.20 (0.89 to 1.56)	0.70 (0.45 to 1.02)	1.75 (1.34 to 2.26)	0.95 (0.64 to 1.33)
Palestine	1.31 (0.77 to 1.83)	2.93 (2.17 to 3.74)	2.13 (1.54 to 2.83)	1.81 (1.33 to 2.36)
Panama	1.01 (0.74 to 1.29)	5.31 (4.41 to 6.38)	2.36 (1.90 to 2.85)	1.06 (0.77 to 1.34)
Papua New Guinea	2.45 (1.94 to 3.03)	1.90 (1.43 to 2.47)	3.18 (2.50 to 3.98)	1.84 (1.36 to 2.38)
Paraguay	1.06 (0.90 to 1.23)	1.38 (1.17 to 1.63)	2.66 (2.24 to 3.08)	0.80 (0.64 to 0.97)
Peru	0.03 (-0.05 to 0.12)	0.09 (-0.00 to 0.18)	-0.05 (-0.14 to 0.06)	1.13 (0.99 to 1.30)
Philippines	1.56 (1.34 to 1.87)	1.29 (1.07 to 1.57)	2.48 (2.09 to 2.85)	1.35 (1.14 to 1.60)
Poland	-0.52 (-0.58 to -0.46)	-0.34 (-0.42 to -0.27)	0.14 (0.01 to 0.27)	1.34 (1.06 to 1.60)
Portugal	-0.26 (-0.32 to -0.18)	-0.78 (-0.81 to -0.73)	11.76 (9.90 to 14.31)	-0.82 (-0.84 to -0.79)
Puerto Rico	-0.83 (-0.87 to -0.78)	-0.79 (-0.84 to -0.74)	1.12 (0.76 to 1.52)	-0.57 (-0.67 to -0.47)
Qatar	3.33 (2.08 to 5.38)	4.02 (2.65 to 6.13)	1.69 (0.91 to 2.89)	162.33 (106.42 to 242.35)
Republic of Korea	-0.18 (-0.25 to -0.10)	0.82 (0.67 to 0.98)	1.39 (1.03 to 1.84)	-0.61 (-0.69 to -0.52)
Republic of Moldova	0.24 (0.10 to 0.40)	0.24 (0.09 to 0.42)	-0.57 (-0.62 to -0.51)	5.83 (4.58 to 7.46)
Romania	-0.57 (-0.63 to -0.50)	-0.06 (-0.20 to 0.10)	0.49 (0.31 to 0.71)	-0.48 (-0.57 to -0.39)
Russian Federation	2.17 (1.82 to 2.56)	0.99 (0.76 to 1.22)	-0.60 (-0.64 to -0.56)	9.54 (7.73 to 11.73)
Rwanda	0.67 (0.51 to 0.86)	-0.21 (-0.28 to -0.11)	0.55 (0.39 to 0.74)	-0.02 (-0.13 to 0.09)
Saint Kitts and Nevis	0.88 (0.52 to 1.26)	0.01 (-0.21 to 0.24)	1.77 (1.22 to 2.44)	-0.03 (-0.24 to 0.19)
Saint Lucia	1.22 (0.84 to 1.67)	0.70 (0.41 to 1.07)	3.04 (2.29 to 4.00)	0.04 (-0.15 to 0.25)
Saint Vincent and the Grenadines	1.35 (1.07 to 1.71)	-0.53 (-0.59 to -0.46)	4.34 (3.62 to 5.23)	0.37 (0.22 to 0.58)
Samoa	0.77 (0.55 to 1.04)	0.56 (0.33 to 0.87)	1.29 (0.95 to 1.73)	0.50 (0.28 to 0.77)
San Marino	0.96 (0.68 to 1.19)	0.86 (0.68 to 1.07)	1.22 (0.98 to 1.45)	0.68 (0.52 to 0.85)
Sao Tome and Principe	1.43 (1.04 to 1.84)	0.32 (0.12 to 0.54)	1.39 (1.00 to 1.79)	1.05 (0.69 to 1.41)
Saudi Arabia	1.43 (0.91 to 2.07)	0.87 (0.45 to 1.28)	1.14 (0.58 to 1.72)	4.94 (3.64 to 6.36)
Senegal	1.40 (0.99 to 1.90)	0.27 (0.10 to 0.52)	1.32 (0.91 to 1.81)	0.93 (0.66 to 1.28)
Serbia	-0.18 (-0.30 to -0.06)	0.21 (0.04 to 0.41)	0.50 (0.30 to 0.76)	0.03 (-0.12 to 0.22)
Seychelles	0.93 (0.59 to 1.33)	0.38 (0.10 to 0.68)	1.61 (1.17 to 2.11)	0.56 (0.31 to 0.85)
Sierra Leone	0.99 (0.64 to 1.33)	0.06 (-0.10 to 0.24)	0.91 (0.59 to 1.24)	0.73 (0.45 to 1.07)
Singapore	1.60 (1.25 to 2.03)	2.74 (2.26 to 3.32)	6.73 (5.62 to 8.09)	4.02 (3.04 to 5.26)
Slovakia	-0.28 (-0.39 to -0.04)	-0.38 (-0.48 to -0.15)	0.08 (-0.05 to 0.28)	0.42 (0.24 to 0.77)
Slovenia	-0.33 (-0.40 to -0.26)	0.09 (-0.02 to 0.21)	1.01 (0.80 to 1.23)	4.89 (3.88 to 6.25)
Solomon Islands	1.55 (1.18 to 1.97)	1.02 (0.70 to 1.43)	2.10 (1.59 to 2.70)	1.14 (0.78 to 1.55)
Somalia	2.11 (1.86 to 2.36)	0.33 (0.22 to 0.43)	2.11 (1.86 to 2.37)	1.09 (0.91 to 1.25)
South Africa	1.00 (0.86 to 1.15)	-0.31 (-0.39 to -0.22)	1.15 (1.03 to 1.28)	0.12 (0.04 to 0.21)
South Sudan	0.54 (0.37 to 0.72)	-0.21 (-0.29 to -0.12)	0.41 (0.25 to 0.57)	0.07 (-0.03 to 0.19)
Spain	-0.28 (-0.33 to -0.21)	-0.76 (-0.80 to -0.72)	17.29 (14.85 to 20.01)	-0.89 (-0.91 to -0.87)
Sri Lanka	0.62 (0.30 to 0.96)	0.40 (0.11 to 0.74)	1.06 (0.71 to 1.40)	1.09 (0.71 to 1.54)
Sudan	0.73 (0.46 to 1.00)	0.40 (0.16 to 0.65)	0.82 (0.50 to 1.21)	1.68 (1.24 to 2.12)
Suriname	1.01 (0.76 to 1.30)	0.04 (-0.08 to 0.20)	0.97 (0.75 to 1.28)	-0.18 (-0.29 to -0.04)
Sweden	-0.68 (-0.72 to -0.63)	1.89 (1.39 to 2.60)	0.29 (0.16 to 0.45)	3.13 (2.34 to 4.07)
Switzerland	-0.36 (-0.44 to -0.28)	-0.48 (-0.58 to -0.36)	1.77 (1.41 to 2.18)	-0.52 (-0.61 to -0.43)
Syrian Arab Republic	0.50 (0.20 to 0.80)	-0.03 (-0.21 to 0.17)	0.41 (0.13 to 0.73)	1.15 (0.73 to 1.56)
Taiwan (Province of China)	0.02 (-0.08 to 0.14)	3.02 (2.60 to 3.47)	143.36 (105.16 to 191.32)	1.31 (1.07 to 1.56)
Tajikistan	0.52 (0.30 to 0.76)	0.05 (-0.13 to 0.24)	0.51 (0.27 to 0.78)	1.29 (0.92 to 1.66)
Thailand	0.93 (0.56 to 1.32)	0.02 (-0.17 to 0.24)	2.87 (2.14 to 3.72)	0.67 (0.35 to 1.06)
Timor-Leste	1.21 (0.84 to 1.62)	0.84 (0.53 to 1.25)	2.42 (1.91 to 3.00)	0.89 (0.59 to 1.22)
Togo	2.46 (1.80 to 3.14)	0.71 (0.42 to 0.99)	2.34 (1.69 to 3.03)	1.71 (1.24 to 2.17)
Tokelau	0.15 (0.00 to 0.33)	-0.06 (-0.19 to 0.12)	0.48 (0.27 to 0.76)	0.03 (-0.11 to 0.23)
Tonga	0.63 (0.38 to 0.94)	0.45 (0.20 to 0.79)	1.11 (0.78 to 1.59)	0.42 (0.19 to 0.76)
Trinidad and Tobago	0.92 (0.60 to 1.27)	0.58 (0.27 to 0.98)	1.18 (0.79 to 1.56)	-0.00 (-0.19 to 0.25)
Tunisia	0.57 (0.33 to 0.86)	0.33 (0.12 to 0.61)	0.63 (0.34 to 1.01)	1.75 (1.32 to 2.26)
Turkey	0.55 (0.31 to 0.77)	0.74 (0.51 to 0.98)	1.06 (0.81 to 1.35)	0.98 (0.69 to 1.35)
Turkmenistan	0.42 (0.23 to 0.63)	0.18 (0.02 to 0.36)	0.96 (0.69 to 1.25)	1.10 (0.82 to 1.36)
Tuvalu	0.76 (0.52 to 1.09)	0.52 (0.29 to 0.83)	1.14 (0.82 to 1.56)	0.56 (0.31 to 0.87)
Uganda	0.82 (0.64 to 1.02)	0.15 (0.06 to 0.25)	0.81 (0.62 to 1.01)	0.34 (0.21 to 0.49)
Ukraine	-0.59 (-0.63 to -0.54)	-0.69 (-0.73 to -0.65)	-0.53 (-0.59 to -0.46)	-0.61 (-0.65 to -0.56)
United Arab Emirates	5.93 (3.72 to 8.86)	7.47 (5.02 to 10.49)	4.08 (2.44 to 6.23)	9.74 (6.47 to 13.89)
United Kingdom	-0.02 (-0.08 to 0.04)	0.12 (0.03 to 0.23)	1.89 (1.68 to 2.12)	-0.91 (-0.92 to -0.90)
United Republic of Tanzania	1.19 (0.93 to 1.47)	0.29 (0.16 to 0.43)	1.24 (0.98 to 1.53)	0.56 (0.38 to 0.76)
United States of America	-0.06 (-0.15 to 0.03)	0.09 (-0.02 to 0.23)	1.49 (1.28 to 1.72)	0.51 (0.33 to 0.69)
United States Virgin Islands	0.26 (0.04 to 0.51)	-0.23 (-0.36 to -0.08)	0.41 (0.19 to 0.68)	0.75 (0.45 to 1.11)
Uruguay	0.32 (0.16 to 0.58)	3.53 (2.72 to 4.52)	0.42 (0.24 to 0.63)	-0.28 (-0.37 to -0.17)
Uzbekistan	0.51 (0.26 to 0.76)	3.36 (2.60 to 4.25)	2.98 (2.31 to 3.74)	0.88 (0.57 to 1.29)
Vanuatu	2.17 (1.69 to 2.73)	1.35 (0.97 to 1.87)	1.81 (1.30 to 2.49)	1.45 (1.02 to 1.95)
Venezuela (Bolivarian Republic of)	1.00 (0.74 to 1.28)	1.16 (0.89 to 1.45)	1.19 (0.92 to 1.49)	1.03 (0.75 to 1.33)
Viet Nam	1.65 (1.21 to 2.24)	0.78 (0.49 to 1.09)	2.83 (2.29 to 3.59)	1.01 (0.73 to 1.39)
Yemen	1.53 (1.16 to 2.05)	0.90 (0.57 to 1.28)	1.45 (1.00 to 2.02)	2.48 (1.94 to 3.21)
Zambia	1.26 (1.02 to 1.53)	0.23 (0.13 to 0.37)	1.19 (0.95 to 1.46)	0.59 (0.43 to 0.78)
Zimbabwe	0.17 (-0.01 to 0.36)	0.17 (-0.01 to 0.38)	-0.00 (-0.15 to 0.15)	0.34 (0.15 to 0.57)

## Sheet: Table S4
Table S4. Human development index in 2021, at national level
Characteristics	HDI
Afghanistan	0.478
Albania	0.796
Algeria	0.745
Andorra	0.858
Angola	0.586
Antigua and Barbuda	0.788
Argentina	0.842
Armenia	0.759
Australia	0.951
Austria	0.916
Azerbaijan	0.745
Bahamas	0.812
Bahrain	0.875
Bangladesh	0.661
Barbados	0.79
Belarus	0.808
Belgium	0.937
Belize	0.683
Benin	0.525
Bhutan	0.666
Bolivia (Plurinational State of)	0.692
Bosnia and Herzegovina	0.78
Botswana	0.693
Brazil	0.754
Brunei Darussalam	0.829
Bulgaria	0.795
Burkina Faso	0.449
Burundi	0.426
Cabo Verde	0.662
Cambodia	0.593
Cameroon	0.576
Canada	0.936
Central African Republic	0.404
Chad	0.394
Chile	0.855
China	0.768
Colombia	0.752
Comoros	0.558
Congo	0.571
Congo (Democratic Republic of the)	0.479
Costa Rica	0.809
Côte d'Ivoire	0.55
Croatia	0.858
Cuba	0.764
Cyprus	0.896
Czechia	0.889
Denmark	0.948
Djibouti	0.509
Dominica	0.72
Dominican Republic	0.767
Ecuador	0.74
Egypt	0.731
El Salvador	0.675
Equatorial Guinea	0.596
Eritrea	0.492
Estonia	0.89
Eswatini (Kingdom of)	0.597
Ethiopia	0.498
Fiji	0.73
Finland	0.94
France	0.903
Gabon	0.706
Gambia	0.5
Georgia	0.802
Germany	0.942
Ghana	0.632
Greece	0.887
Grenada	0.795
Guatemala	0.627
Guinea	0.465
Guinea-Bissau	0.483
Guyana	0.714
Haiti	0.535
Honduras	0.621
Hong Kong, China (SAR)	0.952
Hungary	0.846
Iceland	0.959
India	0.633
Indonesia	0.705
Iran (Islamic Republic of)	0.774
Iraq	0.686
Ireland	0.945
Israel	0.919
Italy	0.895
Jamaica	0.709
Japan	0.925
Jordan	0.72
Kazakhstan	0.811
Kenya	0.575
Kiribati	0.624
Korea (Republic of)	0.925
Kuwait	0.831
Kyrgyzstan	0.692
Lao People's Democratic Republic	0.607
Latvia	0.863
Lebanon	0.706
Lesotho	0.514
Liberia	0.481
Libya	0.718
Liechtenstein	0.935
Lithuania	0.875
Luxembourg	0.93
Madagascar	0.501
Malawi	0.512
Malaysia	0.803
Maldives	0.747
Mali	0.428
Malta	0.918
Marshall Islands	0.639
Mauritania	0.556
Mauritius	0.802
Mexico	0.758
Micronesia (Federated States of)	0.628
Moldova (Republic of)	0.767
Mongolia	0.739
Montenegro	0.832
Morocco	0.683
Mozambique	0.446
Myanmar	0.585
Namibia	0.615
Nepal	0.602
Netherlands	0.941
New Zealand	0.937
Nicaragua	0.667
Niger	0.4
Nigeria	0.535
North Macedonia	0.77
Norway	0.961
Oman	0.816
Pakistan	0.544
Palau	0.767
Palestine, State of	0.715
Panama	0.805
Papua New Guinea	0.558
Paraguay	0.717
Peru	0.762
Philippines	0.699
Poland	0.876
Portugal	0.866
Qatar	0.855
Romania	0.821
Russian Federation	0.822
Rwanda	0.534
Saint Kitts and Nevis	0.777
Saint Lucia	0.715
Saint Vincent and the Grenadines	0.751
Samoa	0.707
San Marino	0.853
Sao Tome and Principe	0.618
Saudi Arabia	0.875
Senegal	0.511
Serbia	0.802
Seychelles	0.785
Sierra Leone	0.477
Singapore	0.939
Slovakia	0.848
Slovenia	0.918
Solomon Islands	0.564
South Africa	0.713
South Sudan	0.385
Spain	0.905
Sri Lanka	0.782
Sudan	0.508
Suriname	0.73
Sweden	0.947
Switzerland	0.962
Syrian Arab Republic	0.577
Tajikistan	0.685
Tanzania (United Republic of)	0.549
Thailand	0.8
Timor-Leste	0.607
Togo	0.539
Tonga	0.745
Trinidad and Tobago	0.81
Tunisia	0.731
Türkiye	0.838
Turkmenistan	0.745
Tuvalu	0.641
Uganda	0.525
Ukraine	0.773
United Arab Emirates	0.911
United Kingdom	0.929
United States	0.921
Uruguay	0.809
Uzbekistan	0.727
Vanuatu	0.607
Venezuela (Bolivarian Republic of)	0.691
Viet Nam	0.703
Yemen	0.455
Zambia	0.565
Zimbabwe	0.593

## Sheet: Table S5
Table S5. The incident cases and age-standardized incident rates of pneumoconiosis caused by silicosis in 1990 and 2021 for individuals aged 20 and above.
Characteristics	1990		2021		1990-2021
	Incident cases No. (95% UI)	ASR per 100 000 No.(95% UI)	Incident cases No.(95% UI)	ASR per 100 000 No.(95% UI)	EAPC No. (95% CI)
Global	23392.77 (19793.41 to 27143.08)	0.76 (0.64 to 0.88)	35258.11 (30341.66 to 40076.49)	0.67 (0.58 to 0.76)	-0.40 (-0.53 to -0.27)
Sex
Male	21271.70 (18003.67 to 24749.03)	0.42 (0.35 to 0.49)	31498.31 (27147.03 to 35865.05)	1.21 (1.04 to 1.38)	-0.44 (-0.58 to -0.29)
Female	2121.07 (1681.03 to 2631.90)	0.04 (0.03 to 0.05)	3759.80 (3081.92 to 4559.12)	0.14 (0.12 to 0.17)	0.08 (0.06 to 0.10)
Socio-demographic Index (SDI)
High SDI	4317.87 (3742.27 to 4919.40)	0.69 (0.60 to 0.78)	4132.08 (3671.27 to 4657.72)	0.48 (0.43 to 0.54)	-1.29 (-1.33 to -1.25)
High-middle SDI	7811.22 (6587.72 to 9114.94)	1.13 (0.95 to 1.31)	11320.20 (9717.04 to 12933.24)	1.13 (0.97 to 1.29)	-0.05 (-0.17 to 0.08)
Middle SDI	9048.11 (7526.33 to 10761.95)	0.94 (0.79 to 1.12)	15634.88 (13281.50 to 17904.59)	0.92 (0.78 to 1.05)	0.02 (-0.20 to 0.24)
Low-middle SDI	1708.47 (1427.40 to 1986.71)	0.3 (0.25 to 0.35)	3150.72 (2688.57 to 3621.91)	0.27 (0.23 to 0.31)	-0.29 (-0.36 to -0.22)
Low SDI	490.83 (405.78 to 573.96)	0.22 (0.18 to 0.26)	1009.59 (861.91 to 1166.13)	0.19 (0.16 to 0.22)	-0.46 (-0.52 to -0.40)
Region
Andean Latin America	37.33 (32.47 to 42.72)	0.20 (0.17 to 0.22)	56.39 (49.01 to 64.22)	0.13 (0.12 to 0.15)	-1.49 (-1.63 to -1.36)
Australasia	17.85 (15.82 to 20.22)	0.13 (0.11 to 0.14)	23.79 (21.68 to 26.61)	0.10 (0.09 to 0.11)	0.76 (0.27 to 1.24)
Caribbean	20.60 (15.95 to 25.95)	0.10 (0.08 to 0.13)	34.20 (26.73 to 43.85)	0.11 (0.08 to 0.14)	0.61 (0.45 to 0.78)
Central Asia	26.36 (20.81 to 33.12)	0.07 (0.06 to 0.09)	34.74 (28.38 to 42.94)	0.06 (0.05 to 0.07)	-0.65 (-0.80 to -0.50)
Central Europe	708.33 (618.19 to 810.58)	0.83 (0.72 to 0.94)	326.74 (272.63 to 385.51)	0.36 (0.30 to 0.42)	-2.76 (-2.84 to -2.68)
Central Latin America	397.45 (329.14 to 472.16)	0.49 (0.40 to 0.58)	566.45 (473.69 to 665.30)	0.34 (0.28 to 0.40)	-1.51 (-1.60 to -1.42)
Central Sub-Saharan Africa	44.92 (37.57 to 52.09)	0.19 (0.16 to 0.22)	104.38 (88.58 to 121.37)	0.16 (0.14 to 0.19)	-0.45 (-0.46 to -0.43)
East Asia	13608.11 (11275.48 to 16121.37)	1.8 (1.49 to 2.13)	23863.86 (20362.91 to 27537.86)	2.12 (1.81 to 2.44)	0.62 (0.39 to 0.85)
Eastern Europe	123.99 (100.41 to 149.21)	0.08 (0.06 to 0.09)	124.16 (100.81 to 149.19)	0.08 (0.06 to 0.09)	-0.49 (-1.03 to 0.06)
Eastern Sub-Saharan Africa	169.59 (139.75 to 197.86)	0.21 (0.17 to 0.25)	344.61 (293.93 to 394.97)	0.17 (0.15 to 0.20)	-0.73 (-0.78 to -0.68)
High-income Asia Pacific	727.40 (601.72 to 851.58)	0.59 (0.49 to 0.69)	767.52 (670.41 to 878.06)	0.50 (0.43 to 0.57)	-1.38 (-1.63 to -1.12)
High-income North America	676.12 (548.10 to 825.41)	0.34 (0.27 to 0.41)	666.99 (560.54 to 781.12)	0.24 (0.20 to 0.28)	-0.94 (-1.16 to -0.71)
North Africa and Middle East	184.15 (146.60 to 234.04)	0.11 (0.09 to 0.14)	336.81 (268.37 to 419.08)	0.09 (0.07 to 0.11)	-0.67 (-0.97 to -0.36)
Oceania	4.69 (3.71 to 5.74)	0.15 (0.12 to 0.18)	13.71 (11.52 to 16.09)	0.18 (0.15 to 0.21)	0.99 (0.83 to 1.14)
South Asia	1779.64 (1481.34 to 2087.80)	0.32 (0.27 to 0.38)	3516.92 (2995.20 to 4126.29)	0.30 (0.26 to 0.35)	-0.18 (-0.27 to -0.08)
Southeast Asia	478.90 (364.06 to 619.30)	0.19 (0.15 to 0.25)	1054.10 (823.95 to 1332.20)	0.22 (0.18 to 0.28)	0.63 (0.49 to 0.76)
Southern Latin America	233.57 (211.99 to 256.09)	0.77 (0.7 to 0.85)	295.26 (271.21 to 324.29)	0.61 (0.56 to 0.67)	-0.82 (-0.95 to -0.68)
Southern Sub-Saharan Africa	58.33 (48.35 to 69.39)	0.22 (0.19 to 0.27)	105.92 (90.85 to 121.00)	0.22 (0.19 to 0.25)	-0.30 (-0.47 to -0.14)
Tropical Latin America	389.62 (325.72 to 466.20)	0.47 (0.39 to 0.56)	609.02 (528.07 to 692.10)	0.38 (0.33 to 0.43)	-0.99 (-1.22 to -0.76)
Western Europe	3646.81 (3206.24 to 4097.26)	1.27 (1.12 to 1.43)	2273.54 (2080.47 to 2499.36)	0.66 (0.60 to 0.72)	-2.31 (-2.43 to -2.20)
Western Sub-Saharan Africa	59.00 (44.60 to 77.14)	0.07 (0.05 to 0.09)	139.01 (103.56 to 186.75)	0.06 (0.05 to 0.08)	-0.18 (-0.25 to -0.12)
Country
American Samoa	0.03 (0.02 to 0.04)	0.13 (0.10 to 0.17)	0.05 (0.04 to 0.07)	0.17 (0.14 to 0.22)	1.39 (1.18 to 1.60)
Antigua and Barbuda	0.11 (0.10 to 0.13)	0.32 (0.27 to 0.37)	0.15 (0.11 to 0.18)	0.22 (0.17 to 0.28)	-1.06 (-1.30 to -0.81)
Arab Republic of Egypt	19.17 (13.81 to 25.91)	0.07 (0.05 to 0.09)	34.73 (25.76 to 46.13)	0.06 (0.04 to 0.08)	-0.78 (-0.87 to -0.68)
Argentine Republic	41.72 (33.93 to 51.47)	0.21 (0.17 to 0.26)	54.91 (44.23 to 68.86)	0.17 (0.14 to 0.22)	0.00 (-0.40 to 0.40)
Australia	16.80 (14.85 to 19.15)	0.14 (0.13 to 0.16)	22.07 (20.12 to 24.76)	0.11 (0.10 to 0.13)	0.69 (0.20 to 1.18)
Barbados	0.10 (0.07 to 0.13)	0.06 (0.04 to 0.08)	0.20 (0.15 to 0.26)	0.08 (0.06 to 0.11)	1.90 (1.62 to 2.18)
Belize	0.02 (0.02 to 0.03)	0.03 (0.02 to 0.04)	0.23 (0.19 to 0.29)	0.09 (0.07 to 0.11)	4.68 (3.93 to 5.44)
Bermuda	0.12 (0.10 to 0.14)	0.28 (0.24 to 0.33)	0.14 (0.11 to 0.17)	0.27 (0.21 to 0.33)	-0.04 (-0.23 to 0.14)
Bolivarian Republic of Venezuela	24.77 (18.67 to 32.26)	0.25 (0.19 to 0.33)	49.46 (37.20 to 64.78)	0.28 (0.21 to 0.36)	0.23 (0.07 to 0.38)
Bosnia and Herzegovina	7.89 (5.57 to 11.00)	0.26 (0.18 to 0.36)	6.74 (5.18 to 8.54)	0.26 (0.20 to 0.32)	-0.14 (-0.41 to 0.12)
Brunei Darussalam	0.51 (0.38 to 0.67)	0.35 (0.26 to 0.47)	1.25 (0.88 to 1.75)	0.39 (0.27 to 0.54)	0.47 (0.28 to 0.65)
Burkina Faso	2.79 (2.02 to 3.84)	0.07 (0.05 to 0.10)	6.53 (4.65 to 8.89)	0.07 (0.05 to 0.09)	-0.18 (-0.23 to -0.13)
Canada	96.29 (78.24 to 117.43)	0.49 (0.40 to 0.60)	122.20 (99.36 to 147.59)	0.42 (0.34 to 0.50)	-0.35 (-0.46 to -0.24)
Central African Republic	3.35 (2.79 to 3.91)	0.27 (0.23 to 0.32)	6.40 (5.53 to 7.34)	0.25 (0.21 to 0.28)	-0.27 (-0.39 to -0.16)
Commonwealth of Dominica	0.04 (0.03 to 0.05)	0.09 (0.07 to 0.12)	0.05 (0.04 to 0.07)	0.11 (0.08 to 0.14)	0.88 (0.73 to 1.02)
Commonwealth of the Bahamas	0.24 (0.19 to 0.31)	0.16 (0.12 to 0.21)	0.54 (0.43 to 0.68)	0.20 (0.16 to 0.25)	1.04 (0.93 to 1.16)
Cook Islands	0.02 (0.01 to 0.02)	0.16 (0.12 to 0.20)	0.03 (0.02 to 0.04)	0.24 (0.19 to 0.28)	1.59 (1.42 to 1.76)
Czech Republic	46.47 (37.02 to 54.28)	0.64 (0.51 to 0.75)	16.33 (13.41 to 19.42)	0.19 (0.16 to 0.23)	-4.16 (-4.31 to -4.02)
Democratic People's Republic of Korea	185.68 (161.99 to 211.02)	1.45 (1.27 to 1.65)	319.24 (280.31 to 364.20)	1.61 (1.42 to 1.84)	0.31 (0.20 to 0.42)
Democratic Republic of Sao Tome and Principe	0.04 (0.03 to 0.05)	0.08 (0.06 to 0.10)	0.10 (0.08 to 0.13)	0.09 (0.07 to 0.11)	0.37 (0.14 to 0.59)
Democratic Republic of the Congo	29.53 (24.55 to 34.50)	0.18 (0.15 to 0.21)	73.07 (61.85 to 86.05)	0.17 (0.15 to 0.20)	-0.13 (-0.18 to -0.08)
Democratic Republic of Timor-Leste	0.41 (0.29 to 0.57)	0.11 (0.08 to 0.15)	0.91 (0.68 to 1.18)	0.13 (0.10 to 0.17)	0.67 (0.43 to 0.91)
Democratic Socialist Republic of Sri Lanka	13.95 (9.95 to 18.44)	0.14 (0.10 to 0.19)	22.62 (16.20 to 30.72)	0.15 (0.11 to 0.20)	-0.02 (-0.14 to 0.10)
Dominican Republic	3.13 (2.39 to 4.12)	0.09 (0.07 to 0.11)	5.69 (4.23 to 7.66)	0.08 (0.06 to 0.11)	0.14 (-0.00 to 0.28)
Eastern Republic of Uruguay	8.31 (6.08 to 10.98)	0.40 (0.29 to 0.53)	10.98 (8.21 to 13.97)	0.44 (0.33 to 0.56)	0.54 (0.28 to 0.79)
Federal Democratic Republic of Ethiopia	54.15 (43.68 to 64.84)	0.26 (0.21 to 0.31)	85.76 (71.93 to 99.23)	0.17 (0.14 to 0.19)	-1.42 (-1.46 to -1.37)
Federal Democratic Republic of Nepal	40.56 (34.06 to 47.25)	0.44 (0.37 to 0.52)	108.91 (94.88 to 125.44)	0.58 (0.51 to 0.67)	1.31 (1.10 to 1.53)
Federal Republic of Germany	771.62 (699.96 to 854.71)	1.23 (1.12 to 1.37)	440.70 (399.24 to 490.57)	0.63 (0.58 to 0.71)	-1.81 (-2.05 to -1.58)
Federal Republic of Nigeria	29.18 (21.69 to 38.80)	0.07 (0.05 to 0.09)	61.18 (44.99 to 82.45)	0.06 (0.04 to 0.08)	-0.45 (-0.53 to -0.38)
Federal Republic of Somalia	8.27 (6.81 to 9.79)	0.26 (0.21 to 0.31)	25.69 (21.81 to 29.62)	0.29 (0.25 to 0.34)	0.25 (0.07 to 0.43)
Federated States of Micronesia	0.08 (0.06 to 0.10)	0.17 (0.13 to 0.21)	0.12 (0.10 to 0.14)	0.19 (0.16 to 0.23)	0.52 (0.38 to 0.67)
Federative Republic of Brazil	373.02 (310.98 to 447.11)	0.46 (0.38 to 0.55)	574.80 (497.35 to 655.22)	0.37 (0.32 to 0.42)	-1.02 (-1.26 to -0.77)
French Republic	735.41 (634.70 to 831.16)	1.77 (1.52 to 2.00)	500.09 (460.35 to 548.63)	0.99 (0.91 to 1.08)	-2.18 (-2.31 to -2.05)
Gabonese Republic	1.01 (0.85 to 1.18)	0.21 (0.18 to 0.25)	1.52 (1.28 to 1.84)	0.15 (0.13 to 0.19)	-0.95 (-1.03 to -0.87)
Georgia	4.45 (3.35 to 5.78)	0.12 (0.09 to 0.16)	2.56 (2.04 to 3.09)	0.10 (0.08 to 0.12)	-0.34 (-0.78 to 0.09)
Grand Duchy of Luxembourg	3.28 (2.79 to 3.88)	1.12 (0.95 to 1.32)	4.02 (3.26 to 4.95)	0.79 (0.64 to 0.97)	-0.81 (-1.43 to -0.18)
Greenland	0.06 (0.05 to 0.08)	0.16 (0.12 to 0.21)	0.09 (0.07 to 0.11)	0.21 (0.17 to 0.28)	0.89 (0.75 to 1.03)
Grenada	0.02 (0.02 to 0.03)	0.05 (0.04 to 0.06)	0.04 (0.03 to 0.05)	0.05 (0.04 to 0.07)	2.49 (1.82 to 3.16)
Guam	0.09 (0.07 to 0.12)	0.11 (0.08 to 0.14)	0.23 (0.17 to 0.28)	0.20 (0.16 to 0.26)	2.62 (2.38 to 2.86)
Hashemite Kingdom of Jordan	0.44 (0.31 to 0.59)	0.03 (0.02 to 0.04)	2.13 (1.48 to 2.89)	0.03 (0.02 to 0.04)	0.57 (0.35 to 0.78)
Hellenic Republic	8.93 (6.17 to 11.89)	0.12 (0.08 to 0.16)	13.56 (9.31 to 18.16)	0.16 (0.11 to 0.22)	0.98 (0.49 to 1.47)
Hungary	60.23 (52.97 to 68.31)	0.80 (0.71 to 0.91)	38.15 (32.62 to 44.18)	0.49 (0.42 to 0.57)	-1.83 (-2.02 to -1.65)
Independent State of Papua New Guinea	2.88 (2.27 to 3.53)	0.15 (0.12 to 0.18)	9.95 (8.29 to 11.75)	0.18 (0.15 to 0.21)	0.98 (0.80 to 1.15)
Independent State of Samoa	0.12 (0.10 to 0.15)	0.16 (0.13 to 0.20)	0.22 (0.18 to 0.26)	0.19 (0.16 to 0.23)	0.86 (0.71 to 1.01)
Ireland	3.13 (2.37 to 3.88)	0.14 (0.10 to 0.17)	2.71 (2.14 to 3.25)	0.07 (0.06 to 0.09)	-2.42 (-2.71 to -2.14)
Islamic Republic of Afghanistan	4.53 (3.56 to 5.86)	0.10 (0.08 to 0.13)	7.47 (5.51 to 9.86)	0.06 (0.04 to 0.07)	-1.95 (-2.05 to -1.86)
Islamic Republic of Iran	23.36 (17.82 to 30.95)	0.09 (0.07 to 0.12)	50.07 (41.70 to 60.18)	0.08 (0.07 to 0.10)	-0.72 (-0.87 to -0.58)
Islamic Republic of Mauritania	0.55 (0.42 to 0.72)	0.06 (0.05 to 0.08)	1.22 (0.88 to 1.64)	0.06 (0.04 to 0.08)	0.19 (0.10 to 0.28)
Islamic Republic of Pakistan	162.42 (133.20 to 194.39)	0.32 (0.27 to 0.39)	295.21 (246.23 to 351.64)	0.23 (0.19 to 0.28)	-1.27 (-1.34 to -1.19)
Jamaica	0.81 (0.65 to 1.00)	0.06 (0.05 to 0.08)	1.41 (1.07 to 1.91)	0.07 (0.05 to 0.10)	0.71 (0.51 to 0.90)
Japan	629.29 (510.94 to 745.92)	0.68 (0.55 to 0.81)	671.98 (579.16 to 775.62)	0.63 (0.54 to 0.73)	-0.99 (-1.23 to -0.75)
Kingdom of Bahrain	0.10 (0.07 to 0.15)	0.03 (0.02 to 0.05)	0.20 (0.13 to 0.28)	0.02 (0.01 to 0.03)	-3.88 (-4.48 to -3.28)
Kingdom of Belgium	86.83 (69.59 to 107.18)	1.16 (0.93 to 1.43)	37.36 (33.82 to 40.99)	0.42 (0.38 to 0.46)	-3.46 (-3.72 to -3.21)
Kingdom of Bhutan	0.66 (0.53 to 0.82)	0.23 (0.18 to 0.28)	1.35 (1.11 to 1.64)	0.27 (0.22 to 0.33)	0.47 (0.37 to 0.57)
Kingdom of Cambodia	5.98 (4.34 to 8.02)	0.13 (0.09 to 0.18)	14.10 (10.36 to 19.34)	0.14 (0.10 to 0.19)	0.16 (0.06 to 0.27)
Kingdom of Denmark	7.46 (6.61 to 8.40)	0.19 (0.17 to 0.22)	4.12 (3.58 to 4.71)	0.09 (0.08 to 0.10)	-2.72 (-2.92 to -2.51)
Kingdom of Eswatini	0.81 (0.70 to 0.93)	0.25 (0.21 to 0.28)	1.25 (1.10 to 1.43)	0.20 (0.18 to 0.23)	-0.70 (-0.89 to -0.51)
Kingdom of Lesotho	2.43 (2.08 to 2.78)	0.35 (0.30 to 0.40)	3.94 (3.48 to 4.43)	0.38 (0.34 to 0.43)	0.24 (0.17 to 0.31)
Kingdom of Morocco	9.49 (7.22 to 12.53)	0.07 (0.06 to 0.10)	13.97 (10.94 to 18.01)	0.06 (0.05 to 0.07)	-0.93 (-0.96 to -0.89)
Kingdom of Norway	6.90 (5.60 to 8.38)	0.22 (0.18 to 0.27)	1.90 (1.61 to 2.26)	0.05 (0.04 to 0.05)	-6.14 (-6.55 to -5.73)
Kingdom of Saudi Arabia	8.43 (6.09 to 11.64)	0.11 (0.08 to 0.15)	20.46 (14.09 to 29.15)	0.07 (0.05 to 0.11)	-2.14 (-2.38 to -1.89)
Kingdom of Spain	423.18 (392.58 to 455.51)	1.53 (1.42 to 1.65)	306.35 (281.80 to 334.11)	0.83 (0.77 to 0.91)	-2.25 (-2.33 to -2.16)
Kingdom of Sweden	24.15 (19.87 to 28.91)	0.37 (0.31 to 0.45)	7.73 (6.44 to 9.03)	0.10 (0.08 to 0.11)	-4.33 (-4.78 to -3.88)
Kingdom of Thailand	76.99 (57.74 to 102.83)	0.23 (0.17 to 0.30)	148.52 (109.26 to 195.14)	0.28 (0.21 to 0.37)	0.77 (0.67 to 0.87)
Kingdom of the Netherlands	104.24 (94.40 to 114.04)	0.94 (0.85 to 1.03)	62.41 (52.20 to 74.70)	0.46 (0.39 to 0.55)	-2.68 (-2.82 to -2.55)
Kingdom of Tonga	0.07 (0.05 to 0.09)	0.16 (0.12 to 0.20)	0.11 (0.10 to 0.13)	0.20 (0.17 to 0.24)	1.13 (0.97 to 1.28)
Kyrgyz Republic	1.49 (1.13 to 1.93)	0.06 (0.05 to 0.08)	1.96 (1.47 to 2.52)	0.05 (0.04 to 0.06)	-0.91 (-0.99 to -0.83)
Lao People's Democratic Republic	2.71 (1.99 to 3.58)	0.14 (0.10 to 0.19)	5.99 (4.43 to 7.85)	0.14 (0.10 to 0.18)	-0.14 (-0.20 to -0.08)
Lebanese Republic	0.29 (0.19 to 0.41)	0.02 (0.01 to 0.02)	0.98 (0.75 to 1.29)	0.03 (0.02 to 0.03)	1.12 (0.99 to 1.26)
Malaysia	14.59 (10.44 to 19.18)	0.16 (0.11 to 0.21)	30.32 (21.91 to 40.41)	0.14 (0.10 to 0.19)	-0.63 (-0.73 to -0.52)
Mongolia	0.65 (0.47 to 0.87)	0.06 (0.05 to 0.09)	1.80 (1.35 to 2.36)	0.09 (0.07 to 0.12)	1.14 (0.89 to 1.39)
Montenegro	0.50 (0.41 to 0.60)	0.12 (0.10 to 0.15)	0.58 (0.50 to 0.68)	0.12 (0.11 to 0.14)	0.59 (0.40 to 0.77)
New Zealand	1.05 (0.81 to 1.34)	0.05 (0.04 to 0.06)	1.71 (1.34 to 2.15)	0.04 (0.03 to 0.06)	1.73 (1.17 to 2.30)
North Macedonia	10.31 (8.52 to 12.31)	0.80 (0.66 to 0.95)	10.92 (8.36 to 14.24)	0.63 (0.48 to 0.82)	-0.76 (-0.90 to -0.62)
Northern Mariana Islands	0.03 (0.02 to 0.04)	0.11 (0.09 to 0.15)	0.09 (0.07 to 0.11)	0.27 (0.22 to 0.32)	3.79 (3.18 to 4.40)
Palestine	0.06 (0.04 to 0.08)	0.01 (0.00 to 0.01)	0.13 (0.09 to 0.18)	0.00 (0.00 to 0.01)	-1.34 (-1.43 to -1.26)
People's Democratic Republic of Algeria	7.60 (5.78 to 9.88)	0.06 (0.05 to 0.08)	15.88 (12.34 to 19.67)	0.06 (0.04 to 0.07)	-0.55 (-0.60 to -0.50)
People's Republic of Bangladesh	162.24 (135.94 to 193.25)	0.33 (0.28 to 0.40)	287.96 (240.14 to 346.46)	0.28 (0.23 to 0.33)	-0.54 (-0.61 to -0.47)
People's Republic of China	13249.93 (10938.35 to 15747.99)	1.81 (1.50 to 2.15)	23367.85 (19898.09 to 27005.44)	2.15 (1.83 to 2.48)	0.63 (0.40 to 0.86)
Plurinational State of Bolivia	6.89 (5.97 to 7.93)	0.23 (0.20 to 0.26)	13.42 (11.56 to 15.44)	0.19 (0.16 to 0.21)	-0.60 (-0.70 to -0.50)
Portuguese Republic	182.09 (160.19 to 200.32)	2.54 (2.24 to 2.80)	134.13 (123.56 to 144.71)	1.54 (1.42 to 1.66)	-1.73 (-1.88 to -1.57)
Principality of Andorra	0.19 (0.16 to 0.21)	0.45 (0.38 to 0.52)	0.37 (0.32 to 0.42)	0.52 (0.45 to 0.59)	0.19 (0.04 to 0.35)
Principality of Monaco	0.42 (0.36 to 0.48)	1.63 (1.42 to 1.87)	0.55 (0.49 to 0.61)	1.78 (1.58 to 1.98)	0.12 (0.02 to 0.22)
Puerto Rico	1.34 (0.99 to 1.72)	0.06 (0.04 to 0.08)	0.23 (0.15 to 0.33)	0.01 (0.01 to 0.01)	-3.70 (-4.82 to -2.57)
Republic of Albania	15.69 (13.76 to 17.58)	0.84 (0.74 to 0.95)	11.72 (10.02 to 13.54)	0.57 (0.49 to 0.66)	-1.54 (-1.99 to -1.09)
Republic of Angola	8.38 (7.04 to 9.82)	0.19 (0.16 to 0.22)	18.16 (15.01 to 21.53)	0.13 (0.11 to 0.15)	-1.23 (-1.28 to -1.18)
Republic of Armenia	3.21 (2.51 to 4.00)	0.15 (0.12 to 0.19)	2.68 (2.15 to 3.28)	0.12 (0.10 to 0.15)	-0.27 (-0.74 to 0.20)
Republic of Austria	68.07 (53.76 to 83.30)	1.15 (0.91 to 1.41)	72.75 (61.71 to 84.33)	1.01 (0.85 to 1.17)	0.36 (-0.58 to 1.31)
Republic of Azerbaijan	3.85 (2.91 to 4.92)	0.09 (0.07 to 0.12)	4.89 (3.66 to 6.21)	0.07 (0.05 to 0.08)	-1.29 (-1.36 to -1.21)
Republic of Belarus	9.02 (6.78 to 11.32)	0.12 (0.09 to 0.15)	7.32 (5.25 to 9.90)	0.10 (0.07 to 0.14)	-0.61 (-0.68 to -0.55)
Republic of Benin	1.35 (1.03 to 1.79)	0.07 (0.05 to 0.09)	3.98 (2.99 to 5.23)	0.07 (0.05 to 0.09)	0.07 (0.01 to 0.14)
Republic of Botswana	1.50 (1.28 to 1.72)	0.26 (0.22 to 0.30)	2.79 (2.38 to 3.25)	0.19 (0.16 to 0.22)	-1.49 (-1.66 to -1.32)
Republic of Bulgaria	109.99 (99.59 to 120.95)	1.74 (1.58 to 1.91)	21.12 (17.92 to 25.04)	0.38 (0.33 to 0.46)	-5.36 (-5.68 to -5.03)
Republic of Burundi	5.91 (4.97 to 6.91)	0.25 (0.21 to 0.29)	12.45 (10.60 to 14.37)	0.21 (0.18 to 0.24)	-0.66 (-0.75 to -0.57)
Republic of Cabo Verde	0.11 (0.08 to 0.15)	0.07 (0.05 to 0.09)	0.26 (0.19 to 0.34)	0.07 (0.05 to 0.09)	0.02 (-0.02 to 0.07)
Republic of Cameroon	2.83 (2.13 to 3.63)	0.06 (0.05 to 0.08)	9.55 (6.96 to 13.02)	0.06 (0.05 to 0.09)	0.17 (0.09 to 0.26)
Republic of Chad	1.90 (1.41 to 2.53)	0.08 (0.06 to 0.10)	5.08 (3.84 to 6.70)	0.07 (0.06 to 0.10)	0.11 (0.06 to 0.17)
Republic of Chile	183.53 (168.94 to 196.78)	2.29 (2.11 to 2.46)	229.36 (212.48 to 247.77)	1.65 (1.53 to 1.78)	-1.28 (-1.37 to -1.18)
Republic of Colombia	79.71 (67.48 to 94.01)	0.46 (0.39 to 0.54)	124.26 (104.98 to 146.05)	0.36 (0.30 to 0.42)	-0.64 (-0.71 to -0.57)
Republic of Costa Rica	7.64 (5.75 to 9.87)	0.47 (0.35 to 0.61)	15.08 (11.51 to 19.76)	0.45 (0.34 to 0.58)	-0.28 (-0.40 to -0.17)
Republic of Croatia	10.71 (8.20 to 14.33)	0.30 (0.23 to 0.41)	3.34 (2.77 to 4.03)	0.10 (0.08 to 0.12)	-4.60 (-4.98 to -4.21)
Republic of Cuba	8.18 (6.01 to 10.56)	0.11 (0.08 to 0.15)	12.98 (9.33 to 17.42)	0.15 (0.11 to 0.20)	1.56 (1.31 to 1.81)
Republic of Cyprus	0.96 (0.76 to 1.17)	0.19 (0.15 to 0.23)	1.84 (1.44 to 2.28)	0.17 (0.13 to 0.21)	-0.31 (-0.61 to 0.00)
Republic of C么te d'Ivoire	3.30 (2.39 to 4.38)	0.06 (0.05 to 0.08)	9.19 (6.49 to 12.20)	0.07 (0.05 to 0.09)	0.37 (0.34 to 0.40)
Republic of Djibouti	0.27 (0.22 to 0.32)	0.14 (0.11 to 0.17)	1.37 (1.16 to 1.61)	0.19 (0.16 to 0.22)	0.93 (0.82 to 1.04)
Republic of Ecuador	4.28 (3.42 to 5.32)	0.09 (0.07 to 0.11)	16.00 (13.27 to 19.24)	0.14 (0.12 to 0.17)	1.37 (0.63 to 2.13)
Republic of El Salvador	4.08 (3.11 to 5.26)	0.16 (0.12 to 0.21)	5.59 (4.27 to 7.06)	0.14 (0.10 to 0.17)	-0.33 (-0.54 to -0.12)
Republic of Equatorial Guinea	0.44 (0.37 to 0.51)	0.24 (0.20 to 0.28)	0.81 (0.68 to 0.97)	0.11 (0.09 to 0.13)	-2.62 (-3.02 to -2.22)
Republic of Estonia	1.12 (0.84 to 1.45)	0.10 (0.08 to 0.13)	2.13 (1.54 to 2.84)	0.21 (0.15 to 0.28)	1.86 (1.19 to 2.53)
Republic of Fiji	0.55 (0.42 to 0.70)	0.14 (0.11 to 0.18)	0.93 (0.70 to 1.21)	0.16 (0.12 to 0.21)	0.76 (0.61 to 0.90)
Republic of Finland	14.55 (12.35 to 17.37)	0.39 (0.33 to 0.46)	6.44 (5.43 to 7.52)	0.15 (0.12 to 0.17)	-4.22 (-4.94 to -3.49)
Republic of Ghana	4.15 (3.02 to 5.57)	0.06 (0.05 to 0.08)	10.72 (7.72 to 15.19)	0.06 (0.04 to 0.08)	-0.10 (-0.23 to 0.04)
Republic of Guatemala	3.70 (2.86 to 4.78)	0.11 (0.08 to 0.14)	10.08 (7.56 to 13.03)	0.11 (0.08 to 0.14)	0.25 (0.10 to 0.40)
Republic of Guinea	2.04 (1.55 to 2.65)	0.08 (0.06 to 0.10)	4.02 (2.89 to 5.37)	0.07 (0.05 to 0.09)	-0.19 (-0.33 to -0.04)
Republic of Guinea-Bissau	0.33 (0.24 to 0.42)	0.08 (0.06 to 0.10)	0.74 (0.56 to 0.95)	0.08 (0.06 to 0.10)	0.07 (-0.03 to 0.18)
Republic of Guyana	0.41 (0.30 to 0.54)	0.10 (0.08 to 0.14)	0.68 (0.50 to 0.90)	0.14 (0.10 to 0.19)	1.40 (1.08 to 1.73)
Republic of Haiti	4.48 (3.60 to 5.51)	0.15 (0.12 to 0.18)	8.96 (7.01 to 11.13)	0.12 (0.10 to 0.15)	-0.52 (-0.57 to -0.46)
Republic of Honduras	7.26 (5.79 to 9.06)	0.36 (0.29 to 0.45)	16.18 (13.10 to 19.76)	0.28 (0.23 to 0.34)	-0.78 (-0.85 to -0.72)
Republic of Iceland	0.12 (0.09 to 0.16)	0.07 (0.05 to 0.09)	0.13 (0.10 to 0.18)	0.05 (0.04 to 0.07)	-0.12 (-1.10 to 0.86)
Republic of India	1413.77 (1175.89 to 1674.31)	0.32 (0.27 to 0.38)	2823.48 (2396.11 to 3316.26)	0.31 (0.26 to 0.36)	-0.06 (-0.17 to 0.05)
Republic of Indonesia	252.96 (188.61 to 336.27)	0.26 (0.19 to 0.34)	562.62 (428.79 to 737.60)	0.30 (0.23 to 0.39)	0.70 (0.52 to 0.87)
Republic of Iraq	7.68 (6.07 to 10.11)	0.09 (0.07 to 0.12)	19.67 (15.01 to 25.25)	0.08 (0.06 to 0.11)	-0.60 (-0.68 to -0.52)
Republic of Italy	1045.86 (842.03 to 1252.46)	2.42 (1.95 to 2.90)	525.63 (451.32 to 606.54)	1.07 (0.91 to 1.23)	-3.17 (-3.40 to -2.95)
Republic of Kazakhstan	2.29 (1.90 to 2.82)	0.02 (0.02 to 0.03)	5.21 (4.50 to 6.00)	0.04 (0.04 to 0.05)	1.59 (1.04 to 2.14)
Republic of Kenya	13.17 (10.78 to 15.60)	0.14 (0.12 to 0.17)	43.26 (36.02 to 49.91)	0.17 (0.14 to 0.20)	0.08 (-0.12 to 0.27)
Republic of Kiribati	0.10 (0.08 to 0.12)	0.26 (0.21 to 0.31)	0.28 (0.23 to 0.34)	0.41 (0.34 to 0.50)	1.56 (1.37 to 1.75)
Republic of Korea	89.71 (81.31 to 98.43)	0.32 (0.29 to 0.35)	73.75 (68.07 to 79.93)	0.17 (0.16 to 0.19)	-3.38 (-3.79 to -2.97)
Republic of Latvia	10.58 (8.79 to 12.59)	0.55 (0.46 to 0.66)	7.44 (5.48 to 9.72)	0.50 (0.37 to 0.66)	-0.16 (-0.75 to 0.43)
Republic of Liberia	0.74 (0.55 to 0.98)	0.07 (0.05 to 0.09)	1.66 (1.20 to 2.31)	0.06 (0.04 to 0.09)	-0.74 (-0.89 to -0.59)
Republic of Lithuania	3.93 (2.92 to 5.11)	0.15 (0.11 to 0.20)	4.43 (3.22 to 5.79)	0.20 (0.15 to 0.26)	-0.31 (-0.87 to 0.25)
Republic of Madagascar	11.36 (9.58 to 13.26)	0.22 (0.19 to 0.26)	25.64 (21.91 to 29.78)	0.19 (0.16 to 0.22)	-0.59 (-0.65 to -0.54)
Republic of Malawi	7.36 (6.02 to 8.59)	0.17 (0.14 to 0.20)	16.71 (14.37 to 19.12)	0.19 (0.16 to 0.22)	0.18 (0.07 to 0.28)
Republic of Maldives	0.02 (0.01 to 0.02)	0.02 (0.01 to 0.02)	0.06 (0.04 to 0.09)	0.02 (0.01 to 0.02)	-0.74 (-0.94 to -0.54)
Republic of Mali	2.78 (2.10 to 3.66)	0.07 (0.06 to 0.10)	6.83 (4.96 to 9.40)	0.07 (0.05 to 0.10)	-0.03 (-0.10 to 0.05)
Republic of Malta	0.34 (0.25 to 0.44)	0.13 (0.10 to 0.17)	0.49 (0.37 to 0.64)	0.14 (0.10 to 0.18)	0.49 (-0.44 to 1.44)
Republic of Mauritius	0.72 (0.52 to 0.97)	0.11 (0.08 to 0.15)	2.10 (1.52 to 2.83)	0.22 (0.16 to 0.29)	1.98 (1.71 to 2.25)
Republic of Moldova	8.93 (6.40 to 12.24)	0.31 (0.22 to 0.43)	11.06 (7.86 to 15.10)	0.38 (0.27 to 0.52)	0.56 (0.34 to 0.77)
Republic of Mozambique	12.01 (9.84 to 14.33)	0.21 (0.17 to 0.25)	22.51 (18.81 to 26.47)	0.17 (0.14 to 0.20)	-0.66 (-0.78 to -0.54)
Republic of Namibia	1.80 (1.55 to 2.06)	0.28 (0.24 to 0.32)	2.98 (2.57 to 3.43)	0.22 (0.19 to 0.25)	-0.96 (-1.03 to -0.88)
Republic of Nauru	0.01 (0.01 to 0.01)	0.14 (0.11 to 0.18)	0.01 (0.01 to 0.01)	0.16 (0.13 to 0.19)	0.42 (0.32 to 0.52)
Republic of Nicaragua	8.34 (6.66 to 10.28)	0.51 (0.41 to 0.63)	18.43 (14.08 to 23.77)	0.45 (0.35 to 0.58)	-0.40 (-0.55 to -0.25)
Republic of Niue	0.00 (0.00 to 0.00)	0.25 (0.20 to 0.30)	0.00 (0.00 to 0.00)	0.25 (0.21 to 0.29)	0.38 (0.12 to 0.63)
Republic of Palau	0.01 (0.01 to 0.02)	0.16 (0.12 to 0.19)	0.03 (0.03 to 0.04)	0.23 (0.18 to 0.27)	1.38 (1.19 to 1.58)
Republic of Panama	6.06 (4.57 to 7.79)	0.47 (0.35 to 0.60)	12.17 (9.26 to 15.60)	0.44 (0.33 to 0.56)	-0.14 (-0.28 to 0.01)
Republic of Paraguay	16.60 (14.34 to 19.10)	0.84 (0.73 to 0.97)	34.21 (29.79 to 39.48)	0.76 (0.66 to 0.88)	-0.74 (-0.93 to -0.55)
Republic of Peru	26.16 (22.92 to 29.76)	0.24 (0.21 to 0.27)	26.97 (23.27 to 30.79)	0.11 (0.10 to 0.13)	-3.00 (-3.15 to -2.84)
Republic of Poland	180.75 (146.08 to 218.27)	0.70 (0.57 to 0.85)	85.90 (71.11 to 101.63)	0.28 (0.23 to 0.33)	-2.63 (-3.05 to -2.20)
Republic of Rwanda	7.15 (6.03 to 8.24)	0.23 (0.20 to 0.27)	11.95 (10.18 to 14.00)	0.17 (0.15 to 0.20)	-1.31 (-1.51 to -1.11)
Republic of San Marino	0.11 (0.09 to 0.14)	0.63 (0.51 to 0.77)	0.22 (0.19 to 0.26)	0.84 (0.72 to 0.96)	1.08 (0.88 to 1.27)
Republic of Senegal	2.13 (1.57 to 2.81)	0.07 (0.05 to 0.09)	5.12 (3.81 to 6.88)	0.07 (0.05 to 0.09)	0.15 (0.08 to 0.21)
Republic of Serbia	16.99 (13.07 to 22.02)	0.25 (0.19 to 0.33)	13.86 (10.53 to 17.49)	0.20 (0.15 to 0.25)	-0.35 (-0.78 to 0.08)
Republic of Seychelles	0.06 (0.05 to 0.08)	0.15 (0.11 to 0.19)	0.12 (0.09 to 0.16)	0.16 (0.12 to 0.21)	0.30 (0.24 to 0.36)
Republic of Sierra Leone	1.46 (1.08 to 1.87)	0.08 (0.06 to 0.10)	2.90 (2.06 to 3.88)	0.07 (0.05 to 0.09)	-0.37 (-0.41 to -0.34)
Republic of Singapore	7.89 (5.82 to 10.30)	0.37 (0.27 to 0.48)	20.52 (14.90 to 26.47)	0.44 (0.32 to 0.57)	0.07 (-0.12 to 0.27)
Republic of Slovenia	4.71 (4.01 to 5.55)	0.33 (0.28 to 0.39)	3.14 (2.67 to 3.59)	0.19 (0.16 to 0.22)	-2.58 (-2.89 to -2.27)
Republic of South Africa	41.31 (34.48 to 48.55)	0.21 (0.18 to 0.25)	82.75 (70.96 to 94.23)	0.22 (0.19 to 0.26)	-0.02 (-0.21 to 0.17)
Republic of South Sudan	6.01 (5.02 to 7.04)	0.23 (0.19 to 0.27)	9.26 (7.96 to 10.80)	0.22 (0.19 to 0.26)	-0.30 (-0.69 to 0.09)
Republic of Sudan	7.12 (5.44 to 9.32)	0.08 (0.06 to 0.10)	12.30 (9.10 to 16.36)	0.06 (0.04 to 0.07)	-1.26 (-1.33 to -1.20)
Republic of Suriname	0.24 (0.20 to 0.28)	0.11 (0.09 to 0.13)	0.48 (0.40 to 0.58)	0.12 (0.10 to 0.15)	0.52 (0.22 to 0.83)
Republic of Tajikistan	2.31 (1.70 to 3.04)	0.09 (0.07 to 0.12)	3.51 (2.59 to 4.60)	0.06 (0.05 to 0.08)	-1.52 (-1.58 to -1.47)
Republic of the Congo	2.21 (1.89 to 2.58)	0.21 (0.18 to 0.24)	4.41 (3.66 to 5.19)	0.15 (0.13 to 0.18)	-1.03 (-1.20 to -0.86)
Republic of the Gambia	0.29 (0.21 to 0.41)	0.07 (0.05 to 0.10)	0.76 (0.56 to 1.03)	0.07 (0.05 to 0.09)	-0.13 (-0.18 to -0.08)
Republic of the Marshall Islands	0.03 (0.02 to 0.04)	0.15 (0.12 to 0.19)	0.06 (0.05 to 0.07)	0.17 (0.14 to 0.21)	0.66 (0.44 to 0.88)
Republic of the Niger	2.14 (1.57 to 2.80)	0.07 (0.05 to 0.09)	6.20 (4.60 to 8.30)	0.07 (0.05 to 0.09)	0.19 (0.11 to 0.28)
Republic of the Philippines	11.00 (7.99 to 15.03)	0.04 (0.03 to 0.05)	28.20 (20.87 to 37.60)	0.04 (0.03 to 0.05)	0.73 (0.53 to 0.94)
Republic of the Union of Myanmar	32.37 (24.44 to 42.85)	0.15 (0.11 to 0.20)	60.83 (45.36 to 79.61)	0.17 (0.13 to 0.22)	0.48 (0.42 to 0.54)
Republic of Trinidad and Tobago	0.48 (0.36 to 0.63)	0.07 (0.05 to 0.09)	0.93 (0.69 to 1.19)	0.09 (0.07 to 0.12)	1.99 (1.62 to 2.36)
Republic of Tunisia	2.92 (2.25 to 3.78)	0.07 (0.05 to 0.09)	4.58 (3.56 to 5.68)	0.06 (0.04 to 0.07)	-0.81 (-0.88 to -0.74)
Republic of Turkey	81.71 (65.37 to 103.15)	0.27 (0.21 to 0.34)	126.35 (96.31 to 162.24)	0.21 (0.16 to 0.28)	0.21 (-0.49 to 0.90)
Republic of Uganda	16.12 (13.30 to 18.73)	0.23 (0.19 to 0.27)	29.33 (24.95 to 33.93)	0.16 (0.14 to 0.18)	-1.20 (-1.27 to -1.12)
Republic of Uzbekistan	6.91 (5.40 to 9.06)	0.07 (0.05 to 0.09)	10.41 (8.18 to 13.19)	0.05 (0.04 to 0.06)	-0.80 (-1.07 to -0.53)
Republic of Vanuatu	0.11 (0.08 to 0.13)	0.16 (0.12 to 0.19)	0.34 (0.28 to 0.40)	0.20 (0.17 to 0.24)	1.00 (0.93 to 1.07)
Republic of Yemen	3.87 (2.94 to 5.21)	0.07 (0.06 to 0.10)	9.80 (7.50 to 12.43)	0.06 (0.05 to 0.08)	-0.90 (-0.96 to -0.83)
Republic of Zambia	6.00 (5.00 to 7.03)	0.19 (0.15 to 0.22)	13.54 (11.26 to 16.16)	0.15 (0.12 to 0.18)	-0.85 (-0.99 to -0.71)
Republic of Zimbabwe	10.48 (8.07 to 13.79)	0.24 (0.19 to 0.32)	12.22 (9.44 to 15.30)	0.16 (0.12 to 0.20)	-1.46 (-1.65 to -1.26)
Romania	198.60 (173.73 to 225.34)	1.25 (1.09 to 1.42)	85.75 (68.59 to 104.06)	0.58 (0.46 to 0.70)	-2.99 (-3.16 to -2.82)
Russian Federation	19.84 (15.32 to 24.75)	0.02 (0.01 to 0.02)	62.84 (51.76 to 74.89)	0.06 (0.05 to 0.07)	2.31 (1.06 to 3.59)
Saint Kitts and Nevis	0.03 (0.03 to 0.04)	0.14 (0.11 to 0.18)	0.06 (0.04 to 0.08)	0.14 (0.10 to 0.19)	0.31 (0.14 to 0.49)
Saint Lucia	0.06 (0.05 to 0.08)	0.09 (0.07 to 0.11)	0.14 (0.11 to 0.17)	0.10 (0.08 to 0.13)	1.14 (0.73 to 1.56)
Saint Vincent and the Grenadines	0.05 (0.04 to 0.06)	0.08 (0.07 to 0.10)	0.11 (0.09 to 0.13)	0.13 (0.11 to 0.16)	2.77 (2.32 to 3.22)
Slovak Republic	34.17 (28.99 to 39.57)	0.97 (0.82 to 1.12)	24.44 (19.49 to 33.83)	0.57 (0.45 to 0.79)	-0.80 (-1.85 to 0.25)
Socialist Republic of Viet Nam	66.44 (48.88 to 87.37)	0.19 (0.14 to 0.25)	176.23 (135.64 to 224.02)	0.26 (0.20 to 0.33)	1.17 (0.99 to 1.35)
Solomon Islands	0.24 (0.19 to 0.30)	0.17 (0.13 to 0.21)	0.62 (0.51 to 0.72)	0.18 (0.15 to 0.20)	0.44 (0.27 to 0.61)
State of Eritrea	2.96 (2.44 to 3.50)	0.21 (0.17 to 0.24)	5.72 (4.79 to 6.91)	0.17 (0.14 to 0.20)	-0.67 (-0.75 to -0.59)
State of Israel	14.53 (10.76 to 18.35)	0.49 (0.36 to 0.62)	25.14 (18.60 to 31.78)	0.40 (0.30 to 0.51)	-0.49 (-0.81 to -0.18)
State of Kuwait	0.17 (0.12 to 0.24)	0.02 (0.01 to 0.02)	0.20 (0.13 to 0.30)	0.01 (0.00 to 0.01)	-5.93 (-6.69 to -5.16)
State of Libya	1.26 (0.95 to 1.62)	0.07 (0.05 to 0.08)	2.96 (2.26 to 3.87)	0.06 (0.05 to 0.08)	-0.35 (-0.53 to -0.16)
State of Qatar	0.34 (0.21 to 0.51)	0.12 (0.07 to 0.18)	1.48 (0.90 to 2.18)	0.06 (0.04 to 0.09)	-2.41 (-2.56 to -2.26)
Sultanate of Oman	1.16 (0.78 to 1.67)	0.12 (0.08 to 0.17)	3.31 (2.13 to 4.92)	0.10 (0.07 to 0.15)	-0.71 (-0.78 to -0.65)
Swiss Confederation	46.50 (41.60 to 52.13)	0.88 (0.79 to 0.99)	29.55 (24.49 to 35.27)	0.41 (0.34 to 0.49)	-2.71 (-3.10 to -2.31)
Syrian Arab Republic	3.73 (2.79 to 5.05)	0.07 (0.05 to 0.09)	5.58 (4.27 to 7.54)	0.06 (0.05 to 0.09)	-0.33 (-0.47 to -0.18)
Taiwan (Province of China)	172.50 (153.50 to 194.15)	1.32 (1.17 to 1.48)	176.77 (155.73 to 197.49)	0.90 (0.79 to 1.01)	0.05 (-0.86 to 0.96)
Togolese Republic	0.86 (0.64 to 1.15)	0.06 (0.04 to 0.08)	2.98 (2.12 to 3.97)	0.07 (0.05 to 0.09)	0.91 (0.83 to 0.99)
Tokelau	0.00 (0.00 to 0.00)	0.22 (0.17 to 0.27)	0.00 (0.00 to 0.00)	0.25 (0.20 to 0.29)	0.64 (0.26 to 1.02)
Turkmenistan	1.21 (0.92 to 1.58)	0.07 (0.05 to 0.09)	1.72 (1.29 to 2.25)	0.05 (0.04 to 0.07)	-0.66 (-0.83 to -0.48)
Tuvalu	0.01 (0.01 to 0.01)	0.19 (0.14 to 0.24)	0.02 (0.01 to 0.02)	0.23 (0.19 to 0.27)	0.82 (0.65 to 0.98)
Ukraine	70.58 (56.99 to 85.23)	0.19 (0.15 to 0.23)	28.95 (23.40 to 34.59)	0.08 (0.07 to 0.10)	-3.51 (-3.85 to -3.16)
Union of the Comoros	0.40 (0.33 to 0.47)	0.20 (0.17 to 0.24)	0.95 (0.83 to 1.09)	0.22 (0.19 to 0.25)	0.34 (0.15 to 0.53)
United Arab Emirates	0.61 (0.40 to 0.88)	0.05 (0.03 to 0.08)	4.24 (2.66 to 6.16)	0.05 (0.03 to 0.08)	-0.15 (-0.29 to -0.01)
United Kingdom of Great Britain and Northern Ireland	94.95 (75.35 to 116.92)	0.22 (0.18 to 0.28)	93.34 (76.48 to 112.67)	0.18 (0.15 to 0.22)	-1.73 (-2.06 to -1.40)
United Mexican States	255.89 (212.01 to 302.67)	0.61 (0.50 to 0.72)	315.20 (266.25 to 364.87)	0.37 (0.31 to 0.42)	-2.20 (-2.37 to -2.04)
United Republic of Tanzania	18.33 (15.16 to 21.65)	0.17 (0.14 to 0.20)	40.15 (33.52 to 48.03)	0.15 (0.12 to 0.17)	-0.39 (-0.43 to -0.34)
United States of America	579.75 (468.81 to 708.25)	0.32 (0.26 to 0.39)	544.69 (457.54 to 637.77)	0.22 (0.18 to 0.25)	-1.06 (-1.33 to -0.79)
United States Virgin Islands	0.04 (0.03 to 0.05)	0.06 (0.05 to 0.07)	0.05 (0.04 to 0.06)	0.07 (0.05 to 0.09)	0.31 (0.01 to 0.62)

## Sheet: Table S6
Table S6. The incident cases and age-standardized incident rates of pneumoconiosis caused by coal workers pneumoconiosis in 1990 and 2021 for individuals aged 20 and above.
Characteristics	1990		2021		1990-2021
	Incident cases No. (95% UI)	ASR per 100 000 No.(95% UI)	Incident cases No.(95% UI)	ASR per 100 000 No.(95% UI)	EAPC No. (95% CI)
Global	7015.02 (5934.68 to 8155.17)	0.23 (0.19 to 0.27)	7399.24 (6427.20 to 8343.43)	0.14 (0.12 to 0.16)	-1.89 (-2.01 to -1.76)
Sex
Male	6418.88 (5416.13 to 7482.27)	0.42 (0.35 to 0.49)	6653.83 (5799.05 to 7522.83)	0.26 (0.22 to 0.29)	-1.92(-2.05 to -1.78)
Female	596.14 (473.41 to 738.35)	0.04 (0.03 to 0.05)	745.42 (609.22 to 894.19)	0.03 (0.02 to 0.03)	-1.47(-1.59 to -1.35)
Socio-demographic Index (SDI)
High SDI	2671.77 (2278.46 to 3100.08)	0.43 (0.36 to 0.49)	2670.32 (2389.20 to 2975.67)	0.31 (0.28 to 0.35)	-1.27 (-1.54 to -0.99)
High-middle SDI	1764.39 (1461.40 to 2072.64)	0.25 (0.21 to 0.30)	1726.35 (1471.85 to 1976.68)	0.17 (0.15 to 0.20)	-1.78 (-1.93 to -1.62)
Middle SDI	2149.92 (1782.88 to 2551.95)	0.22 (0.19 to 0.27)	2305.01 (1951.22 to 2647.57)	0.14 (0.11 to 0.16)	-2.03 (-2.14 to -1.91)
Low-middle SDI	345.11 (287.17 to 404.32)	0.06 (0.05 to 0.07)	580.96 (497.78 to 671.26)	0.05 (0.04 to 0.06)	-0.54 (-0.62 to -0.47)
Low SDI	76.22 (63.08 to 89.75)	0.03 (0.03 to 0.04)	111.79 (96.19 to 128.56)	0.02 (0.02 to 0.02)	-1.61 (-1.69 to -1.54)
Region
Andean Latin America	12.10 (10.15 to 14.42)	0.06 (0.05 to 0.08)	8.54 (7.40 to 9.73)	0.02 (0.02 to 0.02)	-4.50 (-4.76 to -4.23)
Australasia	40.23 (35.67 to 45.60)	0.29 (0.25 to 0.33)	18.64 (16.76 to 20.81)	0.08 (0.07 to 0.09)	-7.16 (-8.37 to -5.94)
Caribbean	5.72 (4.48 to 7.09)	0.03 (0.02 to 0.04)	6.87 (5.38 to 8.64)	0.02 (0.02 to 0.03)	-0.95 (-1.04 to -0.86)
Central Asia	14.57 (11.91 to 17.58)	0.04 (0.03 to 0.05)	27.67 (23.27 to 32.86)	0.05 (0.04 to 0.05)	0.41 (0.25 to 0.57)
Central Europe	385.20 (325.96 to 452.22)	0.45 (0.38 to 0.53)	232.14 (202.79 to 266.57)	0.25 (0.22 to 0.29)	-1.57 (-1.89 to -1.26)
Central Latin America	141.17 (118.36 to 166.52)	0.17 (0.14 to 0.20)	272.20 (229.80 to 321.48)	0.16 (0.14 to 0.19)	-0.21 (-0.45 to 0.03)
Central Sub-Saharan Africa	6.25 (5.14 to 7.34)	0.03 (0.02 to 0.03)	7.31 (6.18 to 8.54)	0.01 (0.01 to 0.01)	-2.82 (-2.94 to -2.71)
East Asia	3285.51 (2724.93 to 3892.87)	0.43 (0.36 to 0.51)	3566.56 (3012.44 to 4123.90)	0.32 (0.27 to 0.37)	-1.50 (-1.65 to -1.34)
Eastern Europe	240.98 (194.24 to 291.16)	0.15 (0.12 to 0.18)	140.11 (117.03 to 162.70)	0.09 (0.07 to 0.10)	-2.82 (-3.52 to -2.12)
Eastern Sub-Saharan Africa	20.80 (17.14 to 24.10)	0.03 (0.02 to 0.03)	23.20 (19.75 to 26.73)	0.01 (0.01 to 0.01)	-2.80 (-2.92 to -2.67)
High-income Asia Pacific	482.02 (428.72 to 536.63)	0.39 (0.35 to 0.44)	699.66 (644.15 to 758.78)	0.45 (0.42 to 0.49)	0.79 (0.62 to 0.95)
High-income North America	752.38 (611.74 to 902.32)	0.38 (0.31 to 0.45)	821.73 (704.29 to 946.76)	0.29 (0.25 to 0.34)	-0.59 (-1.18 to -0.01)
North Africa and Middle East	101.78 (82.31 to 125.29)	0.06 (0.05 to 0.08)	183.85 (148.13 to 226.27)	0.05 (0.04 to 0.06)	-0.65 (-0.89 to -0.42)
Oceania	2.64 (2.07 to 3.31)	0.08 (0.07 to 0.10)	6.44 (5.40 to 7.64)	0.09 (0.07 to 0.10)	0.13 (-0.03 to 0.29)
South Asia	287.77 (240.63 to 337.27)	0.05 (0.04 to 0.06)	480.96 (413.93 to 552.93)	0.04 (0.04 to 0.05)	-0.77 (-0.87 to -0.68)
Southeast Asia	117.38 (88.48 to 152.71)	0.05 (0.04 to 0.06)	203.39 (156.31 to 259.12)	0.04 (0.03 to 0.06)	-0.07 (-0.25 to 0.11)
Southern Latin America	9.29 (7.73 to 11.04)	0.03 (0.03 to 0.04)	26.94 (23.18 to 31.65)	0.06 (0.05 to 0.07)	3.61 (2.87 to 4.36)
Southern Sub-Saharan Africa	18.53 (15.14 to 22.55)	0.07 (0.06 to 0.09)	15.29 (12.25 to 18.77)	0.03 (0.02 to 0.04)	-3.17 (-3.67 to -2.68)
Tropical Latin America	75.71 (62.34 to 92.18)	0.09 (0.07 to 0.11)	156.90 (136.30 to 179.71)	0.10 (0.08 to 0.11)	0.68 (0.37 to 0.99)
Western Europe	1007.29 (853.13 to 1158.32)	0.35 (0.30 to 0.40)	489.66 (440.51 to 544.24)	0.14 (0.13 to 0.16)	-4.32 (-4.73 to -3.91)
Western Sub-Saharan Africa	7.67 (5.80 to 10.00)	0.01 (0.01 to 0.01)	11.17 (8.44 to 14.38)	0.01 (0.00 to 0.01)	-1.82 (-1.85 to -1.80)
Country
American Samoa	0.02 (0.01 to 0.02)	0.07 (0.06 to 0.1)	0.03 (0.02 to 0.03)	0.08 (0.06 to 0.11)	0.66 (0.43 to 0.88)
Antigua and Barbuda	0.03 (0.02 to 0.03)	0.08 (0.06 to 0.09)	0.03 (0.03 to 0.04)	0.05 (0.04 to 0.06)	-1.29 (-1.52 to -1.06)
Arab Republic of Egypt	15.53 (11.79 to 20.17)	0.06 (0.04 to 0.07)	34.64 (26.61 to 44.65)	0.06 (0.05 to 0.08)	0.37 (0.26 to 0.49)
Argentine Republic	3.95 (3.01 to 5.16)	0.02 (0.01 to 0.03)	13.15 (10.51 to 16.55)	0.04 (0.03 to 0.05)	4.00 (3.42 to 4.59)
Australia	38.51 (34.13 to 43.75)	0.33 (0.29 to 0.37)	16.04 (14.42 to 18.17)	0.08 (0.07 to 0.09)	-8.14 (-9.56 to -6.70)
Barbados	0.04 (0.03 to 0.06)	0.03 (0.02 to 0.03)	0.05 (0.03 to 0.06)	0.02 (0.01 to 0.03)	-0.79 (-0.95 to -0.64)
Belize	0.20 (0.17 to 0.24)	0.24 (0.2 to 0.28)	0.48 (0.41 to 0.58)	0.18 (0.16 to 0.22)	-1.01 (-1.12 to -0.90)
Bermuda	0.00 (0.00 to 0.01)	0.01 (0.01 to 0.01)	0.01 (0.01 to 0.01)	0.02 (0.01 to 0.03)	2.41 (2.01 to 2.82)
Bolivarian Republic of Venezuela	7.85 (5.94 to 10.08)	0.08 (0.06 to 0.1)	16.94 (13.02 to 21.71)	0.09 (0.07 to 0.12)	0.58 (0.32 to 0.84)
Bosnia and Herzegovina	2.55 (1.84 to 3.43)	0.08 (0.06 to 0.11)	3.13 (2.53 to 3.81)	0.12 (0.10 to 0.14)	1.52 (1.22 to 1.81)
Brunei Darussalam	0.04 (0.03 to 0.05)	0.03 (0.02 to 0.04)	0.12 (0.08 to 0.16)	0.04 (0.03 to 0.05)	1.23 (1.03 to 1.44)
Burkina Faso	0.35 (0.26 to 0.47)	0.01 (0.01 to 0.01)	0.51 (0.37 to 0.68)	0.01 (0.00 to 0.01)	-1.90 (-1.92 to -1.87)
Canada	11.00 (9.15 to 13.09)	0.06 (0.05 to 0.07)	15.52 (13.47 to 18.02)	0.05 (0.05 to 0.06)	-0.08 (-0.86 to 0.70)
Central African Republic	0.45 (0.37 to 0.52)	0.04 (0.03 to 0.04)	0.45 (0.39 to 0.52)	0.02 (0.01 to 0.02)	-2.54 (-2.66 to -2.43)
Commonwealth of Dominica	0.01 (0.01 to 0.02)	0.04 (0.03 to 0.05)	0.01 (0.01 to 0.02)	0.03 (0.02 to 0.04)	-0.92 (-1.30 to -0.54)
Commonwealth of the Bahamas	0.02 (0.01 to 0.02)	0.01 (0.01 to 0.01)	0.03 (0.02 to 0.04)	0.01 (0.01 to 0.02)	0.32 (0.19 to 0.45)
Cook Islands	0.01 (0.01 to 0.01)	0.08 (0.07 to 0.11)	0.01 (0.01 to 0.01)	0.09 (0.07 to 0.10)	0.20 (0.00 to 0.39)
Czech Republic	156.94 (122.16 to 186.62)	2.16 (1.68 to 2.57)	82.97 (71.56 to 96.64)	0.99 (0.85 to 1.15)	-2.37 (-2.58 to -2.15)
Democratic People's Republic of Korea	28.79 (25.11 to 32.69)	0.22 (0.2 to 0.26)	37.14 (32.49 to 42.47)	0.19 (0.16 to 0.21)	-0.72 (-0.91 to -0.53)
Democratic Republic of Sao Tome and Principe	0.01 (0.00 to 0.01)	0.01 (0.01 to 0.01)	0.01 (0.01 to 0.01)	0.01 (0.00 to 0.01)	-1.84 (-2.03 to -1.65)
Democratic Republic of the Congo	3.88 (3.16 to 4.57)	0.02 (0.02 to 0.03)	4.32 (3.67 to 5.07)	0.01 (0.01 to 0.01)	-2.82 (-2.95 to -2.69)
Democratic Republic of Timor-Leste	0.13 (0.09 to 0.17)	0.03 (0.02 to 0.05)	0.23 (0.17 to 0.30)	0.03 (0.02 to 0.04)	0.00 (-0.16 to 0.17)
Democratic Socialist Republic of Sri Lanka	3.18 (2.20 to 4.18)	0.03 (0.02 to 0.04)	4.45 (3.21 to 5.92)	0.03 (0.02 to 0.04)	0.23 (0.02 to 0.43)
Dominican Republic	0.69 (0.53 to 0.91)	0.02 (0.01 to 0.02)	0.57 (0.42 to 0.77)	0.01 (0.01 to 0.01)	-2.42 (-2.54 to -2.31)
Eastern Republic of Uruguay	0.30 (0.21 to 0.40)	0.01 (0.01 to 0.02)	1.36 (1.04 to 1.71)	0.05 (0.04 to 0.07)	5.51 (4.99 to 6.03)
Federal Democratic Republic of Ethiopia	5.62 (4.50 to 6.74)	0.03 (0.02 to 0.03)	4.85 (4.05 to 5.67)	0.01 (0.01 to 0.01)	-3.48 (-3.75 to -3.22)
Federal Democratic Republic of Nepal	5.97 (5.07 to 6.87)	0.07 (0.06 to 0.08)	12.60 (11.10 to 14.14)	0.07 (0.06 to 0.08)	0.34 (0.10 to 0.57)
Federal Republic of Germany	61.57 (55.74 to 68.18)	0.1 (0.09 to 0.11)	30.31 (27.29 to 33.94)	0.04 (0.04 to 0.05)	-3.92 (-4.39 to -3.44)
Federal Republic of Nigeria	3.60 (2.70 to 4.78)	0.01 (0.01 to 0.01)	5.00 (3.74 to 6.51)	0.00 (0.00 to 0.01)	-1.76 (-1.81 to -1.71)
Federal Republic of Somalia	0.72 (0.59 to 0.86)	0.02 (0.02 to 0.03)	0.96 (0.81 to 1.12)	0.01 (0.01 to 0.01)	-2.52 (-2.80 to -2.25)
Federated States of Micronesia	0.05 (0.04 to 0.07)	0.11 (0.09 to 0.14)	0.06 (0.05 to 0.07)	0.09 (0.08 to 0.11)	-0.66 (-0.74 to -0.58)
Federative Republic of Brazil	75.14 (61.81 to 91.54)	0.09 (0.08 to 0.11)	155.54 (135.05 to 178.28)	0.10 (0.09 to 0.11)	0.70 (0.38 to 1.01)
French Republic	250.61 (217.48 to 282.93)	0.6 (0.52 to 0.68)	79.35 (73.27 to 86.48)	0.16 (0.14 to 0.17)	-5.42 (-5.83 to -5.01)
Gabonese Republic	0.14 (0.11 to 0.16)	0.03 (0.02 to 0.03)	0.14 (0.11 to 0.16)	0.01 (0.01 to 0.02)	-2.58 (-2.64 to -2.53)
Georgia	1.38 (1.00 to 1.85)	0.04 (0.03 to 0.05)	2.52 (2.11 to 2.99)	0.09 (0.08 to 0.11)	3.76 (3.28 to 4.24)
Grand Duchy of Luxembourg	0.28 (0.22 to 0.34)	0.09 (0.08 to 0.12)	0.23 (0.18 to 0.30)	0.05 (0.03 to 0.06)	-3.47 (-3.92 to -3.03)
Greenland	0.04 (0.03 to 0.05)	0.11 (0.08 to 0.14)	0.07 (0.05 to 0.09)	0.17 (0.13 to 0.21)	1.45 (1.06 to 1.84)
Grenada	0.19 (0.15 to 0.22)	0.42 (0.33 to 0.49)	0.09 (0.07 to 0.11)	0.13 (0.10 to 0.15)	-3.75 (-4.07 to -3.43)
Guam	0.06 (0.05 to 0.08)	0.07 (0.06 to 0.1)	0.11 (0.08 to 0.13)	0.10 (0.07 to 0.12)	0.65 (0.33 to 0.98)
Hashemite Kingdom of Jordan	0.23 (0.17 to 0.31)	0.01 (0.01 to 0.02)	0.91 (0.66 to 1.19)	0.01 (0.01 to 0.02)	-0.33 (-0.62 to -0.04)
Hellenic Republic	5.99 (4.24 to 8.05)	0.08 (0.06 to 0.11)	5.15 (3.72 to 6.65)	0.06 (0.04 to 0.08)	-1.05 (-1.90 to -0.18)
Hungary	37.03 (32.16 to 41.89)	0.49 (0.43 to 0.56)	27.77 (23.99 to 31.97)	0.36 (0.31 to 0.41)	-0.38 (-0.82 to 0.06)
Independent State of Papua New Guinea	1.59 (1.24 to 2.00)	0.08 (0.06 to 0.1)	4.62 (3.83 to 5.52)	0.08 (0.07 to 0.10)	0.09 (-0.09 to 0.27)
Independent State of Samoa	0.07 (0.06 to 0.09)	0.1 (0.08 to 0.12)	0.12 (0.10 to 0.14)	0.10 (0.08 to 0.12)	0.36 (0.21 to 0.51)
Ireland	3.44 (2.59 to 4.26)	0.15 (0.11 to 0.19)	1.61 (1.28 to 1.91)	0.04 (0.04 to 0.05)	-5.17 (-5.56 to -4.77)
Islamic Republic of Afghanistan	2.34 (1.85 to 2.99)	0.05 (0.04 to 0.07)	3.29 (2.49 to 4.22)	0.02 (0.02 to 0.03)	-2.09 (-2.28 to -1.89)
Islamic Republic of Iran	14.82 (11.39 to 19.34)	0.06 (0.04 to 0.08)	29.24 (24.87 to 34.55)	0.05 (0.04 to 0.06)	-1.09 (-1.35 to -0.84)
Islamic Republic of Mauritania	0.10 (0.07 to 0.13)	0.01 (0.01 to 0.01)	0.11 (0.08 to 0.15)	0.01 (0.00 to 0.01)	-2.16 (-2.20 to -2.12)
Islamic Republic of Pakistan	29.66 (24.42 to 35.24)	0.06 (0.05 to 0.07)	43.49 (36.84 to 50.62)	0.03 (0.03 to 0.04)	-2.13 (-2.28 to -1.98)
Jamaica	0.32 (0.26 to 0.40)	0.03 (0.02 to 0.03)	0.38 (0.29 to 0.51)	0.02 (0.01 to 0.03)	-1.30 (-1.43 to -1.16)
Japan	141.68 (115.21 to 168.19)	0.15 (0.12 to 0.18)	76.49 (65.39 to 88.46)	0.07 (0.06 to 0.08)	-2.08 (-2.37 to -1.80)
Kingdom of Bahrain	0.03 (0.02 to 0.04)	0.01 (0.01 to 0.01)	0.05 (0.04 to 0.07)	0.00 (0.00 to 0.01)	-4.55 (-5.29 to -3.81)
Kingdom of Belgium	272.85 (218.79 to 337.00)	3.63 (2.91 to 4.49)	67.87 (61.85 to 74.23)	0.76 (0.69 to 0.83)	-5.79 (-6.07 to -5.51)
Kingdom of Bhutan	0.25 (0.21 to 0.32)	0.09 (0.07 to 0.11)	0.42 (0.36 to 0.50)	0.08 (0.07 to 0.10)	-0.26 (-0.41 to -0.12)
Kingdom of Cambodia	1.83 (1.33 to 2.53)	0.04 (0.03 to 0.06)	3.56 (2.62 to 4.91)	0.03 (0.03 to 0.05)	-0.64 (-0.82 to -0.45)
Kingdom of Denmark	0.95 (0.80 to 1.15)	0.02 (0.02 to 0.03)	0.37 (0.27 to 0.48)	0.01 (0.01 to 0.01)	-4.97 (-5.67 to -4.26)
Kingdom of Eswatini	0.34 (0.30 to 0.40)	0.1 (0.09 to 0.12)	0.32 (0.28 to 0.37)	0.05 (0.05 to 0.06)	-2.44 (-2.77 to -2.10)
Kingdom of Lesotho	0.34 (0.29 to 0.39)	0.05 (0.04 to 0.06)	0.52 (0.46 to 0.59)	0.05 (0.04 to 0.06)	0.23 (0.08 to 0.38)
Kingdom of Morocco	5.85 (4.51 to 7.67)	0.05 (0.04 to 0.06)	6.98 (5.49 to 8.95)	0.03 (0.02 to 0.04)	-1.54 (-1.62 to -1.47)
Kingdom of Norway	2.91 (2.37 to 3.55)	0.09 (0.08 to 0.11)	1.26 (1.02 to 1.55)	0.03 (0.02 to 0.04)	-3.66 (-3.82 to -3.50)
Kingdom of Saudi Arabia	3.34 (2.46 to 4.53)	0.04 (0.03 to 0.06)	6.24 (4.35 to 8.76)	0.02 (0.02 to 0.03)	-2.94 (-3.28 to -2.60)
Kingdom of Spain	16.51 (15.06 to 18.04)	0.06 (0.05 to 0.07)	3.97 (3.23 to 4.79)	0.01 (0.01 to 0.01)	-7.99 (-8.92 to -7.05)
Kingdom of Sweden	2.61 (1.87 to 3.63)	0.04 (0.03 to 0.06)	7.56 (6.15 to 9.24)	0.10 (0.08 to 0.12)	1.14 (0.69 to 1.58)
Kingdom of Thailand	0.97 (0.71 to 1.31)	0 (0 to 0)	0.98 (0.72 to 1.26)	0.00 (0.00 to 0.00)	-1.07 (-1.27 to -0.87)
Kingdom of the Netherlands	12.39 (10.90 to 13.97)	0.11 (0.1 to 0.13)	4.39 (3.45 to 5.52)	0.03 (0.03 to 0.04)	-5.57 (-6.12 to -5.02)
Kingdom of Tonga	0.04 (0.04 to 0.06)	0.1 (0.08 to 0.13)	0.07 (0.05 to 0.08)	0.12 (0.10 to 0.13)	0.54 (0.39 to 0.69)
Kyrgyz Republic	1.27 (0.93 to 1.70)	0.05 (0.04 to 0.07)	1.76 (1.27 to 2.40)	0.04 (0.03 to 0.06)	-0.44 (-0.58 to -0.29)
Lao People's Democratic Republic	0.87 (0.65 to 1.16)	0.05 (0.03 to 0.06)	1.47 (1.08 to 2.00)	0.03 (0.02 to 0.05)	-0.97 (-1.08 to -0.87)
Lebanese Republic	0.28 (0.20 to 0.38)	0.02 (0.01 to 0.02)	0.62 (0.48 to 0.78)	0.02 (0.01 to 0.02)	-0.18 (-0.30 to -0.05)
Malaysia	1.61 (1.19 to 2.09)	0.02 (0.01 to 0.02)	2.15 (1.60 to 2.91)	0.01 (0.01 to 0.01)	-2.20 (-2.59 to -1.82)
Mongolia	2.49 (2.04 to 2.96)	0.24 (0.2 to 0.29)	3.77 (3.08 to 4.64)	0.19 (0.15 to 0.23)	-0.90 (-1.03 to -0.77)
Montenegro	0.06 (0.05 to 0.08)	0.02 (0.01 to 0.02)	0.06 (0.05 to 0.07)	0.01 (0.01 to 0.02)	-0.88 (-1.04 to -0.71)
New Zealand	1.71 (1.37 to 2.10)	0.07 (0.06 to 0.09)	2.60 (2.13 to 3.11)	0.07 (0.05 to 0.08)	-0.65 (-0.86 to -0.44)
North Macedonia	0.27 (0.23 to 0.32)	0.02 (0.02 to 0.03)	0.23 (0.16 to 0.31)	0.01 (0.01 to 0.02)	-0.57 (-0.92 to -0.23)
Northern Mariana Islands	0.01 (0.01 to 0.01)	0.02 (0.02 to 0.03)	0.02 (0.01 to 0.02)	0.05 (0.04 to 0.06)	3.69 (3.27 to 4.11)
Palestine	0.01 (0.01 to 0.02)	0 (0 to 0)	0.05 (0.03 to 0.07)	0.00 (0.00 to 0.00)	1.43 (1.17 to 1.68)
People's Democratic Republic of Algeria	4.92 (3.80 to 6.35)	0.04 (0.03 to 0.05)	8.08 (6.40 to 10.13)	0.03 (0.02 to 0.04)	-1.38 (-1.47 to -1.28)
People's Republic of Bangladesh	25.45 (21.43 to 29.85)	0.05 (0.04 to 0.06)	37.19 (31.42 to 43.97)	0.04 (0.03 to 0.04)	-1.10 (-1.30 to -0.89)
People's Republic of China	3234.25 (2676.46 to 3838.33)	0.44 (0.37 to 0.52)	3439.18 (2897.03 to 3986.17)	0.32 (0.27 to 0.37)	-1.59 (-1.75 to -1.43)
Plurinational State of Bolivia	1.67 (1.44 to 1.92)	0.05 (0.05 to 0.06)	2.14 (1.85 to 2.47)	0.03 (0.03 to 0.03)	-1.91 (-2.10 to -1.73)
Portuguese Republic	4.12 (3.61 to 4.60)	0.06 (0.05 to 0.06)	0.92 (0.74 to 1.14)	0.01 (0.01 to 0.01)	-7.19 (-7.75 to -6.63)
Principality of Andorra	0.03 (0.02 to 0.03)	0.07 (0.06 to 0.08)	0.04 (0.04 to 0.05)	0.06 (0.06 to 0.07)	-0.69 (-0.91 to -0.48)
Principality of Monaco	0.00 (0.00 to 0.00)	0.02 (0.01 to 0.02)	0.01 (0.01 to 0.01)	0.02 (0.02 to 0.02)	1.83 (1.47 to 2.19)
Puerto Rico	0.52 (0.39 to 0.67)	0.02 (0.02 to 0.03)	0.11 (0.08 to 0.15)	0.00 (0.00 to 0.01)	-4.50 (-4.89 to -4.11)
Republic of Albania	5.00 (4.45 to 5.59)	0.27 (0.24 to 0.3)	2.39 (2.05 to 2.76)	0.12 (0.10 to 0.13)	-2.80 (-3.36 to -2.24)
Republic of Angola	1.37 (1.15 to 1.60)	0.03 (0.03 to 0.04)	1.89 (1.57 to 2.24)	0.01 (0.01 to 0.02)	-2.91 (-3.01 to -2.81)
Republic of Armenia	1.11 (0.86 to 1.41)	0.05 (0.04 to 0.07)	1.22 (0.95 to 1.52)	0.05 (0.04 to 0.07)	-0.34 (-0.53 to -0.16)
Republic of Austria	13.72 (10.87 to 16.80)	0.23 (0.18 to 0.28)	12.92 (10.97 to 14.89)	0.18 (0.15 to 0.21)	-1.72 (-2.17 to -1.27)
Republic of Azerbaijan	1.48 (1.08 to 1.95)	0.04 (0.03 to 0.05)	2.19 (1.60 to 2.95)	0.03 (0.02 to 0.04)	-0.97 (-1.20 to -0.75)
Republic of Belarus	0.07 (0.05 to 0.09)	0 (0 to 0)	0.05 (0.03 to 0.06)	0.00 (0.00 to 0.00)	-1.70 (-1.97 to -1.43)
Republic of Benin	0.19 (0.14 to 0.24)	0.01 (0.01 to 0.01)	0.29 (0.22 to 0.38)	0.00 (0.00 to 0.01)	-2.26 (-2.31 to -2.21)
Republic of Botswana	0.32 (0.27 to 0.38)	0.06 (0.05 to 0.06)	0.62 (0.51 to 0.73)	0.04 (0.03 to 0.05)	-0.73 (-0.98 to -0.49)
Republic of Bulgaria	17.85 (16.21 to 19.51)	0.28 (0.26 to 0.31)	4.45 (3.80 to 5.33)	0.08 (0.07 to 0.10)	-3.88 (-4.25 to -3.51)
Republic of Burundi	0.77 (0.64 to 0.90)	0.03 (0.03 to 0.04)	0.61 (0.52 to 0.70)	0.01 (0.01 to 0.01)	-4.06 (-4.27 to -3.86)
Republic of Cabo Verde	0.01 (0.01 to 0.02)	0.01 (0.01 to 0.01)	0.02 (0.01 to 0.02)	0.00 (0.00 to 0.01)	-2.31 (-2.38 to -2.24)
Republic of Cameroon	0.41 (0.31 to 0.53)	0.01 (0.01 to 0.01)	0.75 (0.55 to 1.00)	0.01 (0.00 to 0.01)	-1.94 (-2.07 to -1.81)
Republic of Chad	0.25 (0.18 to 0.33)	0.01 (0.01 to 0.01)	0.41 (0.31 to 0.54)	0.01 (0.00 to 0.01)	-1.49 (-1.54 to -1.43)
Republic of Chile	5.04 (4.41 to 5.71)	0.06 (0.06 to 0.07)	12.43 (11.32 to 13.83)	0.09 (0.08 to 0.10)	2.81 (1.59 to 4.04)
Republic of Colombia	51.65 (43.95 to 60.50)	0.3 (0.25 to 0.35)	140.96 (118.88 to 165.77)	0.41 (0.34 to 0.48)	1.68 (1.28 to 2.08)
Republic of Costa Rica	0.20 (0.15 to 0.25)	0.01 (0.01 to 0.02)	0.95 (0.72 to 1.23)	0.03 (0.02 to 0.04)	3.46 (3.05 to 3.88)
Republic of Croatia	1.80 (1.40 to 2.34)	0.05 (0.04 to 0.07)	0.93 (0.78 to 1.11)	0.03 (0.02 to 0.03)	-1.92 (-2.27 to -1.56)
Republic of Cuba	1.45 (1.07 to 1.90)	0.02 (0.01 to 0.03)	2.04 (1.46 to 2.75)	0.02 (0.02 to 0.03)	-0.06 (-0.27 to 0.15)
Republic of Cyprus	0.25 (0.20 to 0.30)	0.05 (0.04 to 0.06)	0.39 (0.31 to 0.48)	0.04 (0.03 to 0.04)	-1.03 (-1.58 to -0.48)
Republic of C么te d'Ivoire	0.45 (0.33 to 0.59)	0.01 (0.01 to 0.01)	0.73 (0.53 to 0.93)	0.01 (0.00 to 0.01)	-1.71 (-1.81 to -1.62)
Republic of Djibouti	0.04 (0.04 to 0.05)	0.02 (0.02 to 0.03)	0.13 (0.11 to 0.15)	0.02 (0.02 to 0.02)	-0.96 (-1.13 to -0.79)
Republic of Ecuador	7.51 (6.00 to 9.23)	0.15 (0.12 to 0.18)	3.21 (2.66 to 3.85)	0.03 (0.02 to 0.03)	-6.87 (-7.37 to -6.37)
Republic of El Salvador	1.02 (0.77 to 1.30)	0.04 (0.03 to 0.05)	1.55 (1.19 to 1.95)	0.04 (0.03 to 0.05)	0.47 (0.17 to 0.77)
Republic of Equatorial Guinea	0.06 (0.05 to 0.07)	0.03 (0.03 to 0.04)	0.07 (0.06 to 0.08)	0.01 (0.01 to 0.01)	-5.03 (-5.47 to -4.59)
Republic of Estonia	0.09 (0.07 to 0.13)	0.01 (0.01 to 0.01)	0.08 (0.05 to 0.11)	0.01 (0.01 to 0.01)	-1.87 (-2.98 to -0.74)
Republic of Fiji	0.28 (0.21 to 0.36)	0.07 (0.05 to 0.09)	0.42 (0.31 to 0.55)	0.07 (0.05 to 0.10)	0.48 (0.25 to 0.71)
Republic of Finland	1.20 (1.02 to 1.43)	0.03 (0.03 to 0.04)	0.61 (0.52 to 0.70)	0.01 (0.01 to 0.02)	-3.86 (-4.44 to -3.28)
Republic of Ghana	0.49 (0.37 to 0.66)	0.01 (0.01 to 0.01)	0.85 (0.62 to 1.15)	0.00 (0.00 to 0.01)	-1.46 (-1.59 to -1.34)
Republic of Guatemala	2.39 (1.87 to 3.04)	0.07 (0.05 to 0.09)	11.91 (9.01 to 15.19)	0.13 (0.10 to 0.17)	2.68 (2.29 to 3.07)
Republic of Guinea	0.34 (0.25 to 0.44)	0.01 (0.01 to 0.02)	0.39 (0.28 to 0.52)	0.01 (0.00 to 0.01)	-2.17 (-2.32 to -2.03)
Republic of Guinea-Bissau	0.04 (0.03 to 0.06)	0.01 (0.01 to 0.01)	0.06 (0.04 to 0.07)	0.01 (0.00 to 0.01)	-1.99 (-2.10 to -1.88)
Republic of Guyana	0.22 (0.16 to 0.29)	0.06 (0.04 to 0.07)	0.12 (0.08 to 0.15)	0.02 (0.02 to 0.03)	-1.71 (-2.07 to -1.36)
Republic of Haiti	1.51 (1.20 to 1.86)	0.05 (0.04 to 0.06)	2.36 (1.81 to 2.94)	0.03 (0.02 to 0.04)	-1.30 (-1.36 to -1.24)
Republic of Honduras	1.84 (1.48 to 2.28)	0.09 (0.07 to 0.11)	4.45 (3.61 to 5.43)	0.08 (0.06 to 0.09)	-0.58 (-0.63 to -0.52)
Republic of Iceland	0.11 (0.08 to 0.14)	0.07 (0.05 to 0.09)	0.34 (0.26 to 0.44)	0.13 (0.10 to 0.17)	-0.35 (-1.21 to 0.51)
Republic of India	226.44 (188.63 to 267.58)	0.05 (0.04 to 0.06)	387.27 (331.64 to 446.74)	0.04 (0.04 to 0.05)	-0.60 (-0.71 to -0.49)
Republic of Indonesia	80.07 (58.61 to 107.79)	0.08 (0.06 to 0.11)	144.75 (109.68 to 187.56)	0.08 (0.06 to 0.10)	0.11 (-0.12 to 0.33)
Republic of Iraq	2.06 (1.69 to 2.48)	0.03 (0.02 to 0.03)	4.72 (3.78 to 5.78)	0.02 (0.02 to 0.02)	-0.57 (-0.65 to -0.48)
Republic of Italy	120.61 (96.75 to 144.67)	0.28 (0.22 to 0.34)	9.56 (8.26 to 10.92)	0.02 (0.02 to 0.02)	-12.40 (-13.66 to -11.12)
Republic of Kazakhstan	3.34 (2.88 to 3.86)	0.03 (0.03 to 0.04)	6.75 (5.94 to 7.60)	0.06 (0.05 to 0.06)	0.90 (0.48 to 1.32)
Republic of Kenya	1.81 (1.49 to 2.15)	0.02 (0.02 to 0.02)	3.38 (2.84 to 3.91)	0.01 (0.01 to 0.02)	-1.80 (-2.00 to -1.59)
Republic of Kiribati	0.07 (0.06 to 0.08)	0.18 (0.15 to 0.22)	0.17 (0.14 to 0.21)	0.25 (0.20 to 0.31)	1.00 (0.86 to 1.15)
Republic of Korea	338.40 (308.09 to 371.76)	1.19 (1.09 to 1.31)	615.97 (568.76 to 665.92)	1.43 (1.32 to 1.54)	0.82 (0.69 to 0.95)
Republic of Latvia	0.25 (0.21 to 0.29)	0.01 (0.01 to 0.02)	0.11 (0.09 to 0.15)	0.01 (0.01 to 0.01)	-1.84 (-2.26 to -1.42)
Republic of Liberia	0.10 (0.08 to 0.14)	0.01 (0.01 to 0.01)	0.09 (0.07 to 0.13)	0.00 (0.00 to 0.00)	-3.67 (-3.91 to -3.42)
Republic of Lithuania	0.52 (0.40 to 0.67)	0.02 (0.02 to 0.03)	0.30 (0.21 to 0.39)	0.01 (0.01 to 0.02)	-3.60 (-4.58 to -2.61)
Republic of Madagascar	1.63 (1.37 to 1.90)	0.03 (0.03 to 0.04)	1.77 (1.51 to 2.06)	0.01 (0.01 to 0.02)	-3.12 (-3.25 to -2.99)
Republic of Malawi	1.00 (0.82 to 1.17)	0.02 (0.02 to 0.03)	1.23 (1.06 to 1.39)	0.01 (0.01 to 0.02)	-2.07 (-2.25 to -1.88)
Republic of Maldives	0.01 (0.01 to 0.01)	0.01 (0.01 to 0.01)	0.03 (0.02 to 0.04)	0.01 (0.00 to 0.01)	-1.96 (-2.24 to -1.68)
Republic of Mali	0.36 (0.27 to 0.46)	0.01 (0.01 to 0.01)	0.60 (0.44 to 0.78)	0.01 (0.00 to 0.01)	-1.36 (-1.41 to -1.30)
Republic of Malta	0.49 (0.40 to 0.61)	0.19 (0.16 to 0.24)	0.23 (0.17 to 0.31)	0.06 (0.05 to 0.09)	-4.01 (-4.50 to -3.52)
Republic of Mauritius	0.60 (0.44 to 0.78)	0.09 (0.07 to 0.12)	0.06 (0.04 to 0.08)	0.01 (0.00 to 0.01)	-12.48 (-13.88 to -11.05)
Republic of Moldova	1.70 (1.26 to 2.31)	0.06 (0.04 to 0.08)	2.10 (1.53 to 2.87)	0.07 (0.05 to 0.10)	-0.21 (-0.84 to 0.43)
Republic of Mozambique	1.39 (1.14 to 1.64)	0.02 (0.02 to 0.03)	1.59 (1.34 to 1.85)	0.01 (0.01 to 0.01)	-2.12 (-2.22 to -2.02)
Republic of Namibia	0.30 (0.25 to 0.35)	0.05 (0.04 to 0.05)	0.27 (0.22 to 0.32)	0.02 (0.02 to 0.02)	-3.30 (-3.51 to -3.10)
Republic of Nauru	0.00 (0.00 to 0.01)	0.1 (0.07 to 0.12)	0.01 (0.00 to 0.01)	0.09 (0.07 to 0.11)	-0.53 (-0.70 to -0.36)
Republic of Nicaragua	0.25 (0.20 to 0.31)	0.02 (0.01 to 0.02)	0.91 (0.71 to 1.17)	0.02 (0.02 to 0.03)	1.88 (1.66 to 2.11)
Republic of Niue	0.00 (0.00 to 0.00)	0.13 (0.1 to 0.15)	0.00 (0.00 to 0.00)	0.11 (0.09 to 0.13)	-0.25 (-0.52 to 0.02)
Republic of Palau	0.01 (0.01 to 0.01)	0.09 (0.07 to 0.11)	0.01 (0.01 to 0.02)	0.10 (0.08 to 0.12)	0.35 (0.24 to 0.46)
Republic of Panama	0.24 (0.18 to 0.31)	0.02 (0.01 to 0.02)	1.50 (1.14 to 1.90)	0.05 (0.04 to 0.07)	4.25 (3.83 to 4.68)
Republic of Paraguay	0.57 (0.50 to 0.66)	0.03 (0.03 to 0.03)	1.36 (1.20 to 1.55)	0.03 (0.03 to 0.03)	0.12 (-0.02 to 0.27)
Republic of Peru	2.93 (2.57 to 3.31)	0.03 (0.02 to 0.03)	3.19 (2.78 to 3.62)	0.01 (0.01 to 0.02)	-2.89 (-3.08 to -2.69)
Republic of Poland	137.06 (110.35 to 164.30)	0.53 (0.43 to 0.64)	90.21 (75.61 to 105.66)	0.30 (0.25 to 0.35)	-1.90 (-2.52 to -1.27)
Republic of Rwanda	1.30 (1.10 to 1.50)	0.04 (0.04 to 0.05)	1.03 (0.88 to 1.20)	0.02 (0.01 to 0.02)	-4.08 (-4.45 to -3.72)
Republic of San Marino	0.02 (0.02 to 0.03)	0.13 (0.1 to 0.15)	0.04 (0.04 to 0.05)	0.16 (0.14 to 0.18)	0.31 (0.15 to 0.47)
Republic of Senegal	0.32 (0.23 to 0.42)	0.01 (0.01 to 0.01)	0.41 (0.30 to 0.54)	0.01 (0.00 to 0.01)	-2.07 (-2.10 to -2.04)
Republic of Serbia	3.15 (2.49 to 3.90)	0.05 (0.04 to 0.06)	3.81 (2.92 to 4.83)	0.05 (0.04 to 0.07)	1.50 (0.83 to 2.17)
Republic of Seychelles	0.01 (0.01 to 0.02)	0.03 (0.02 to 0.04)	0.02 (0.01 to 0.02)	0.02 (0.02 to 0.03)	-0.60 (-0.71 to -0.50)
Republic of Sierra Leone	0.21 (0.16 to 0.28)	0.01 (0.01 to 0.01)	0.23 (0.16 to 0.30)	0.01 (0.00 to 0.01)	-2.48 (-2.53 to -2.43)
Republic of Singapore	1.90 (1.39 to 2.48)	0.09 (0.07 to 0.12)	7.09 (5.15 to 9.12)	0.15 (0.11 to 0.19)	3.75 (2.67 to 4.84)
Republic of Slovenia	1.20 (1.04 to 1.37)	0.08 (0.07 to 0.1)	1.31 (1.15 to 1.49)	0.08 (0.07 to 0.09)	0.00 (-0.43 to 0.43)
Republic of South Africa	13.71 (11.34 to 16.43)	0.07 (0.06 to 0.08)	9.45 (7.56 to 11.71)	0.03 (0.02 to 0.03)	-3.88 (-4.50 to -3.24)
Republic of South Sudan	0.89 (0.74 to 1.04)	0.03 (0.03 to 0.04)	0.70 (0.61 to 0.81)	0.02 (0.01 to 0.02)	-2.61 (-2.97 to -2.24)
Republic of Sudan	4.50 (3.47 to 5.82)	0.05 (0.04 to 0.06)	6.30 (4.75 to 8.16)	0.03 (0.02 to 0.04)	-1.87 (-1.94 to -1.80)
Republic of Suriname	0.08 (0.06 to 0.09)	0.04 (0.03 to 0.04)	0.08 (0.07 to 0.10)	0.02 (0.02 to 0.02)	-2.54 (-2.77 to -2.32)
Republic of Tajikistan	1.18 (0.86 to 1.56)	0.05 (0.03 to 0.06)	1.25 (0.89 to 1.69)	0.02 (0.02 to 0.03)	-2.72 (-2.80 to -2.63)
Republic of the Congo	0.36 (0.30 to 0.42)	0.03 (0.03 to 0.04)	0.44 (0.37 to 0.51)	0.02 (0.01 to 0.02)	-2.81 (-2.93 to -2.69)
Republic of the Gambia	0.05 (0.04 to 0.07)	0.01 (0.01 to 0.02)	0.06 (0.05 to 0.08)	0.01 (0.01 to 0.01)	-2.71 (-2.81 to -2.61)
Republic of the Marshall Islands	0.02 (0.01 to 0.02)	0.09 (0.07 to 0.11)	0.03 (0.02 to 0.03)	0.08 (0.06 to 0.10)	-0.31 (-0.39 to -0.23)
Republic of the Niger	0.27 (0.20 to 0.34)	0.01 (0.01 to 0.01)	0.43 (0.32 to 0.57)	0.00 (0.00 to 0.01)	-1.89 (-1.95 to -1.83)
Republic of the Philippines	3.77 (2.73 to 5.08)	0.01 (0.01 to 0.02)	8.64 (6.34 to 11.60)	0.01 (0.01 to 0.02)	0.50 (0.28 to 0.73)
Republic of the Union of Myanmar	10.26 (7.82 to 13.52)	0.05 (0.04 to 0.06)	12.01 (8.77 to 15.87)	0.03 (0.02 to 0.04)	-1.06 (-1.11 to -1.00)
Republic of Trinidad and Tobago	0.12 (0.09 to 0.16)	0.02 (0.01 to 0.02)	0.19 (0.14 to 0.25)	0.02 (0.01 to 0.02)	0.28 (0.19 to 0.37)
Republic of Tunisia	1.96 (1.51 to 2.55)	0.05 (0.03 to 0.06)	2.62 (2.03 to 3.29)	0.03 (0.02 to 0.04)	-1.29 (-1.35 to -1.24)
Republic of Turkey	38.82 (32.18 to 46.25)	0.13 (0.1 to 0.15)	67.40 (53.02 to 83.59)	0.11 (0.09 to 0.14)	0.62 (0.03 to 1.21)
Republic of Uganda	1.71 (1.42 to 1.99)	0.02 (0.02 to 0.03)	1.96 (1.68 to 2.24)	0.01 (0.01 to 0.01)	-3.07 (-3.19 to -2.94)
Republic of Uzbekistan	1.72 (1.33 to 2.25)	0.02 (0.01 to 0.02)	7.51 (6.01 to 9.39)	0.03 (0.03 to 0.04)	3.00 (2.67 to 3.33)
Republic of Vanuatu	0.06 (0.05 to 0.08)	0.09 (0.07 to 0.11)	0.14 (0.12 to 0.17)	0.09 (0.07 to 0.10)	-0.15 (-0.24 to -0.06)
Republic of Yemen	2.84 (2.16 to 3.72)	0.05 (0.04 to 0.07)	5.39 (4.23 to 6.74)	0.03 (0.03 to 0.04)	-1.69 (-1.76 to -1.62)
Republic of Zambia	1.04 (0.86 to 1.21)	0.03 (0.03 to 0.04)	1.28 (1.09 to 1.49)	0.01 (0.01 to 0.02)	-2.97 (-3.17 to -2.77)
Republic of Zimbabwe	3.52 (2.68 to 4.67)	0.08 (0.06 to 0.11)	4.12 (3.11 to 5.31)	0.05 (0.04 to 0.07)	-1.34 (-1.50 to -1.17)
Romania	4.69 (3.95 to 5.58)	0.03 (0.02 to 0.04)	4.43 (3.51 to 5.52)	0.03 (0.02 to 0.04)	0.87 (0.48 to 1.25)
Russian Federation	38.09 (30.73 to 47.18)	0.04 (0.03 to 0.04)	75.96 (63.43 to 88.87)	0.07 (0.06 to 0.08)	-0.05 (-1.44 to 1.36)
Saint Kitts and Nevis	0.00 (0.00 to 0.01)	0.02 (0.01 to 0.02)	0.00 (0.00 to 0.01)	0.01 (0.01 to 0.01)	-2.37 (-2.70 to -2.04)
Saint Lucia	0.02 (0.02 to 0.02)	0.03 (0.02 to 0.03)	0.03 (0.02 to 0.04)	0.02 (0.02 to 0.03)	-0.62 (-0.68 to -0.57)
Saint Vincent and the Grenadines	0.07 (0.06 to 0.08)	0.12 (0.1 to 0.15)	0.03 (0.03 to 0.04)	0.04 (0.03 to 0.05)	-2.49 (-3.71 to -1.25)
Slovak Republic	11.42 (9.84 to 12.93)	0.32 (0.28 to 0.37)	7.07 (5.71 to 10.01)	0.16 (0.13 to 0.23)	-0.87 (-1.93 to 0.21)
Socialist Republic of Viet Nam	13.92 (10.35 to 18.47)	0.04 (0.03 to 0.05)	24.76 (18.71 to 32.54)	0.04 (0.03 to 0.05)	-0.33 (-0.44 to -0.22)
Solomon Islands	0.17 (0.13 to 0.22)	0.12 (0.09 to 0.15)	0.35 (0.29 to 0.42)	0.10 (0.08 to 0.12)	-0.50 (-0.61 to -0.39)
State of Eritrea	0.33 (0.28 to 0.40)	0.02 (0.02 to 0.03)	0.41 (0.34 to 0.48)	0.01 (0.01 to 0.01)	-2.61 (-2.75 to -2.48)
State of Israel	3.93 (2.91 to 4.98)	0.13 (0.1 to 0.17)	3.29 (2.46 to 4.22)	0.05 (0.04 to 0.07)	-3.95 (-4.46 to -3.45)
State of Kuwait	0.02 (0.01 to 0.02)	0 (0 to 0)	0.10 (0.07 to 0.14)	0.00 (0.00 to 0.00)	-5.00 (-6.83 to -3.14)
State of Libya	0.62 (0.47 to 0.78)	0.03 (0.02 to 0.04)	1.31 (1.02 to 1.71)	0.03 (0.02 to 0.04)	-0.85 (-0.98 to -0.71)
State of Qatar	0.07 (0.05 to 0.11)	0.03 (0.02 to 0.04)	0.37 (0.24 to 0.54)	0.02 (0.01 to 0.02)	-2.02 (-2.34 to -1.70)
Sultanate of Oman	0.70 (0.48 to 1.00)	0.07 (0.05 to 0.1)	1.83 (1.20 to 2.69)	0.06 (0.04 to 0.08)	-0.76 (-0.82 to -0.71)
Swiss Confederation	0.44 (0.37 to 0.54)	0.01 (0.01 to 0.01)	0.23 (0.17 to 0.31)	0.00 (0.00 to 0.00)	-5.10 (-5.72 to -4.47)
Syrian Arab Republic	2.66 (1.99 to 3.58)	0.05 (0.04 to 0.07)	2.58 (1.95 to 3.47)	0.03 (0.02 to 0.04)	-1.84 (-1.97 to -1.70)
Taiwan (Province of China)	22.46 (19.95 to 25.35)	0.17 (0.15 to 0.19)	90.25 (79.29 to 101.02)	0.46 (0.40 to 0.52)	4.78 (4.28 to 5.28)
Togolese Republic	0.13 (0.10 to 0.17)	0.01 (0.01 to 0.01)	0.22 (0.15 to 0.29)	0.01 (0.00 to 0.01)	-1.59 (-1.65 to -1.52)
Tokelau	0.00 (0.00 to 0.00)	0.12 (0.09 to 0.14)	0.00 (0.00 to 0.00)	0.11 (0.09 to 0.13)	-0.07 (-0.48 to 0.35)
Turkmenistan	0.59 (0.45 to 0.76)	0.03 (0.03 to 0.04)	0.70 (0.51 to 0.95)	0.02 (0.02 to 0.03)	-1.40 (-1.61 to -1.19)
Tuvalu	0.01 (0.00 to 0.01)	0.1 (0.07 to 0.12)	0.01 (0.01 to 0.01)	0.10 (0.08 to 0.12)	0.02 (-0.22 to 0.25)
Ukraine	200.26 (160.21 to 242.70)	0.53 (0.43 to 0.64)	61.51 (50.32 to 72.67)	0.18 (0.15 to 0.21)	-4.59 (-5.05 to -4.13)
Union of the Comoros	0.06 (0.05 to 0.07)	0.03 (0.03 to 0.04)	0.08 (0.07 to 0.09)	0.02 (0.02 to 0.02)	-1.95 (-2.20 to -1.69)
United Arab Emirates	0.11 (0.08 to 0.16)	0.01 (0.01 to 0.01)	0.97 (0.65 to 1.36)	0.01 (0.01 to 0.02)	0.38 (0.25 to 0.51)
United Kingdom of Great Britain and Northern Ireland	231.42 (195.74 to 272.74)	0.54 (0.46 to 0.64)	258.56 (226.00 to 298.44)	0.50 (0.43 to 0.57)	-2.23 (-2.77 to -1.69)
United Mexican States	75.75 (62.74 to 90.17)	0.18 (0.15 to 0.21)	93.05 (77.54 to 108.99)	0.11 (0.09 to 0.13)	-2.06 (-2.21 to -1.92)
United Republic of Tanzania	2.47 (2.05 to 2.90)	0.02 (0.02 to 0.03)	3.20 (2.72 to 3.74)	0.01 (0.01 to 0.01)	-2.16 (-2.20 to -2.11)
United States of America	741.32 (601.71 to 890.09)	0.41 (0.33 to 0.49)	806.12 (690.37 to 929.38)	0.32 (0.27 to 0.37)	-0.59 (-1.17 to -0.00)
United States Virgin Islands	0.02 (0.01 to 0.02)	0.03 (0.02 to 0.03)	0.01 (0.01 to 0.02)	0.02 (0.02 to 0.03)	-2.37 (-2.79 to -1.95)

## Sheet: Table S7
Table S7. The incident cases and age-standardized incident rates of pneumoconiosis caused by asbestosis in 1990 and 2021 for individuals aged 20 and above.
Characteristics	1990		2021		1990-2021
	Incident cases No. (95% UI)	ASR per 100 000 No.(95% UI)	Incident cases No.(95% UI)	ASR per 100 000 No.(95% UI)	EAPC No. (95% CI)
Global	4317.86 (3593.02 to 5058.75)	0.14 (0.12 to 0.16)	10407.50 (9104.85 to 11799.08)	0.20 (0.17 to 0.22)	1.21 (1.15 to 1.27)
Sex
Male	3401.36 (2845.46 to 3954.26)	0.22 (0.19 to 0.26)	8533.88 (7531.94 to 9652.83)	0.33 (0.29 to 0.37)	1.37 (1.32 to 1.44)
Female	916.49 (721.77 to 1137.33)	0.06 (0.05 to 0.07)	1873.62 (1536.55 to 2262.50)	0.07 (0.06 to 0.09)	0.60 (0.51 to 0.70)
Socio-demographic Index (SDI)
High SDI	2138.72 (1761.18 to 2525.69)	0.34 (0.28 to 0.40)	6105.05 (5360.17 to 6946.50)	0.71 (0.62 to 0.81)	2.70 (2.57 to 2.84)
High-middle SDI	971.35 (790.58 to 1166.12)	0.14 (0.11 to 0.17)	1376.59 (1182.69 to 1573.75)	0.14 (0.12 to 0.16)	-0.19 (-0.27 to -0.11)
Middle SDI	643.14 (539.12 to 755.90)	0.07 (0.06 to 0.08)	1631.59 (1385.87 to 1883.75)	0.10 (0.08 to 0.11)	0.64 (0.51 to 0.78)
Low-middle SDI	393.23 (326.84 to 462.80)	0.07 (0.06 to 0.08)	924.01 (790.55 to 1072.22)	0.08 (0.07 to 0.09)	0.45 (0.38 to 0.53)
Low SDI	167.02 (139.04 to 195.30)	0.08 (0.06 to 0.09)	362.69 (311.00 to 413.70)	0.07 (0.06 to 0.08)	-0.37 (-0.43 to -0.31)
Region
Andean Latin America	9.19 (7.70 to 10.87)	0.05 (0.04 to 0.06)	17.46 (14.81 to 20.41)	0.04 (0.03 to 0.05)	-0.99 (-1.11 to -0.87)
Australasia	22.74 (20.00 to 25.61)	0.16 (0.14 to 0.18)	250.83 (231.14 to 275.58)	1.07 (0.99 to 1.18)	5.80 (5.04 to 6.56)
Caribbean	11.91 (9.60 to 14.64)	0.06 (0.05 to 0.07)	29.29 (22.84 to 37.20)	0.09 (0.07 to 0.12)	1.73 (1.55 to 1.91)
Central Asia	33.44 (28.34 to 39.39)	0.09 (0.08 to 0.10)	49.22 (41.53 to 58.17)	0.08 (0.07 to 0.10)	-0.44 (-0.52 to -0.36)
Central Europe	182.39 (154.30 to 214.88)	0.21 (0.18 to 0.25)	204.81 (176.89 to 238.48)	0.22 (0.19 to 0.26)	1.18 (0.83 to 1.52)
Central Latin America	120.63 (98.72 to 145.43)	0.15 (0.12 to 0.18)	234.27 (192.59 to 280.45)	0.14 (0.11 to 0.17)	-0.21 (-0.27 to -0.15)
Central Sub-Saharan Africa	20.72 (17.41 to 23.98)	0.09 (0.07 to 0.10)	48.10 (41.22 to 55.52)	0.08 (0.07 to 0.09)	-0.49 (-0.52 to -0.46)
East Asia	381.90 (321.25 to 446.56)	0.05 (0.04 to 0.06)	1015.50 (871.29 to 1160.70)	0.09 (0.08 to 0.10)	0.69 (0.37 to 1.02)
Eastern Europe	576.67 (451.85 to 728.50)	0.36 (0.28 to 0.46)	242.66 (193.83 to 299.78)	0.15 (0.12 to 0.19)	-3.55 (-3.83 to -3.27)
Eastern Sub-Saharan Africa	80.17 (66.21 to 93.11)	0.10 (0.08 to 0.12)	159.64 (137.10 to 181.91)	0.08 (0.07 to 0.09)	-0.90 (-0.98 to -0.81)
High-income Asia Pacific	313.67 (254.01 to 373.44)	0.25 (0.21 to 0.30)	902.67 (770.72 to 1046.09)	0.58 (0.50 to 0.68)	3.22 (3.05 to 3.40)
High-income North America	1055.74 (844.38 to 1266.14)	0.53 (0.42 to 0.63)	2703.71 (2285.92 to 3148.27)	0.96 (0.81 to 1.12)	2.15 (1.94 to 2.37)
North Africa and Middle East	190.00 (150.17 to 242.48)	0.12 (0.09 to 0.15)	393.05 (309.58 to 490.91)	0.10 (0.08 to 0.13)	-0.37 (-0.70 to -0.05)
Oceania	3.41 (2.65 to 4.30)	0.11 (0.08 to 0.14)	11.80 (9.68 to 14.05)	0.16 (0.13 to 0.19)	1.32 (1.21 to 1.44)
South Asia	385.78 (323.43 to 453.21)	0.07 (0.06 to 0.08)	974.80 (833.05 to 1129.73)	0.08 (0.07 to 0.10)	0.61 (0.50 to 0.73)
Southeast Asia	91.98 (71.24 to 116.88)	0.04 (0.03 to 0.05)	311.64 (244.62 to 388.61)	0.07 (0.05 to 0.08)	2.03 (1.90 to 2.16)
Southern Latin America	18.30 (14.62 to 22.47)	0.06 (0.05 to 0.07)	34.09 (29.12 to 39.95)	0.07 (0.06 to 0.08)	-0.32 (-0.86 to 0.23)
Southern Sub-Saharan Africa	99.75 (83.45 to 116.27)	0.38 (0.32 to 0.45)	205.04 (175.44 to 232.96)	0.42 (0.36 to 0.48)	-0.17 (-0.45 to 0.10)
Tropical Latin America	37.42 (30.97 to 45.12)	0.04 (0.04 to 0.05)	183.78 (159.29 to 209.03)	0.11 (0.10 to 0.13)	2.24 (1.99 to 2.49)
Western Europe	656.84 (561.27 to 759.50)	0.23 (0.20 to 0.27)	2376.67 (2141.81 to 2657.04)	0.69 (0.62 to 0.77)	4.09 (3.71 to 4.48)
Western Sub-Saharan Africa	25.22 (19.16 to 32.91)	0.03 (0.02 to 0.04)	58.47 (44.03 to 77.69)	0.03 (0.02 to 0.04)	-0.30 (-0.35 to -0.24)
Country
American Samoa	0.03 (0.02 to 0.04)	0.11 (0.08 to 0.15)	0.06 (0.04 to 0.07)	0.19 (0.14 to 0.24)	1.97 (1.76 to 2.18)
Antigua and Barbuda	0.00 (0.00 to 0.00)	0.01 (0.00 to 0.01)	0.00 (0.00 to 0.01)	0.01 (0.00 to 0.01)	-0.15 (-0.21 to -0.09)
Arab Republic of Egypt	17.35 (13.19 to 22.55)	0.06 (0.05 to 0.08)	37.80 (29.14 to 49.36)	0.06 (0.05 to 0.08)	-0.15 (-0.24 to -0.06)
Argentine Republic	14.81 (11.81 to 18.30)	0.07 (0.06 to 0.09)	21.13 (17.32 to 25.96)	0.07 (0.05 to 0.08)	-0.60 (-0.89 to -0.31)
Australia	13.75 (12.25 to 15.51)	0.12 (0.10 to 0.13)	218.43 (200.99 to 240.32)	1.12 (1.03 to 1.23)	6.71 (5.77 to 7.67)
Barbados	0.08 (0.06 to 0.11)	0.05 (0.04 to 0.07)	0.16 (0.12 to 0.20)	0.07 (0.05 to 0.09)	1.29 (1.04 to 1.54)
Belize	0.02 (0.01 to 0.02)	0.02 (0.02 to 0.02)	0.14 (0.12 to 0.17)	0.05 (0.04 to 0.07)	4.17 (3.49 to 4.85)
Bermuda	0.01 (0.01 to 0.01)	0.02 (0.02 to 0.03)	0.02 (0.02 to 0.03)	0.04 (0.03 to 0.06)	2.65 (2.45 to 2.86)
Bolivarian Republic of Venezuela	15.87 (12.08 to 20.23)	0.16 (0.12 to 0.21)	34.78 (26.74 to 44.40)	0.19 (0.15 to 0.25)	0.61 (0.46 to 0.75)
Bosnia and Herzegovina	4.33 (3.05 to 6.07)	0.14 (0.10 to 0.20)	4.67 (3.58 to 5.91)	0.18 (0.14 to 0.22)	0.77 (0.54 to 1.00)
Brunei Darussalam	0.04 (0.03 to 0.06)	0.03 (0.02 to 0.04)	0.15 (0.12 to 0.20)	0.05 (0.04 to 0.06)	0.82 (0.34 to 1.30)
Burkina Faso	1.07 (0.79 to 1.46)	0.03 (0.02 to 0.04)	2.43 (1.77 to 3.30)	0.02 (0.02 to 0.03)	-0.34 (-0.37 to -0.30)
Canada	76.05 (63.51 to 92.26)	0.39 (0.32 to 0.47)	269.05 (231.01 to 322.19)	0.92 (0.79 to 1.10)	2.96 (2.89 to 3.03)
Central African Republic	1.34 (1.11 to 1.55)	0.11 (0.09 to 0.13)	2.52 (2.20 to 2.88)	0.10 (0.08 to 0.11)	-0.37 (-0.49 to -0.25)
Commonwealth of Dominica	0.01 (0.01 to 0.02)	0.03 (0.03 to 0.04)	0.02 (0.02 to 0.03)	0.05 (0.04 to 0.06)	1.54 (1.37 to 1.71)
Commonwealth of the Bahamas	0.03 (0.03 to 0.04)	0.02 (0.02 to 0.03)	0.16 (0.12 to 0.20)	0.06 (0.04 to 0.07)	3.35 (2.96 to 3.74)
Cook Islands	0.01 (0.01 to 0.02)	0.12 (0.09 to 0.15)	0.03 (0.02 to 0.03)	0.23 (0.18 to 0.27)	2.28 (2.11 to 2.44)
Czech Republic	6.27 (5.11 to 7.41)	0.09 (0.07 to 0.10)	7.36 (6.25 to 8.64)	0.09 (0.07 to 0.10)	1.94 (1.35 to 2.53)
Democratic People's Republic of Korea	9.58 (8.30 to 10.89)	0.07 (0.06 to 0.09)	17.72 (15.46 to 20.15)	0.09 (0.08 to 0.10)	0.55 (0.47 to 0.62)
Democratic Republic of Sao Tome and Principe	0.02 (0.02 to 0.02)	0.04 (0.03 to 0.05)	0.05 (0.04 to 0.06)	0.04 (0.03 to 0.05)	0.16 (-0.07 to 0.38)
Democratic Republic of the Congo	13.76 (11.52 to 15.91)	0.08 (0.07 to 0.10)	33.73 (28.79 to 39.50)	0.08 (0.07 to 0.09)	-0.21 (-0.24 to -0.18)
Democratic Republic of Timor-Leste	0.08 (0.06 to 0.11)	0.02 (0.02 to 0.03)	0.28 (0.21 to 0.35)	0.04 (0.03 to 0.05)	2.15 (1.89 to 2.41)
Democratic Socialist Republic of Sri Lanka	2.28 (1.63 to 3.02)	0.02 (0.02 to 0.03)	4.71 (3.33 to 6.35)	0.03 (0.02 to 0.04)	0.23 (0.07 to 0.40)
Dominican Republic	1.37 (1.08 to 1.74)	0.04 (0.03 to 0.05)	4.07 (3.15 to 5.22)	0.06 (0.04 to 0.07)	1.91 (1.65 to 2.18)
Eastern Republic of Uruguay	2.09 (1.59 to 2.71)	0.10 (0.08 to 0.13)	2.97 (2.34 to 3.63)	0.12 (0.09 to 0.14)	-0.06 (-0.38 to 0.26)
Federal Democratic Republic of Ethiopia	27.41 (22.22 to 32.84)	0.13 (0.11 to 0.16)	42.01 (35.41 to 48.33)	0.08 (0.07 to 0.09)	-1.67 (-1.75 to -1.59)
Federal Democratic Republic of Nepal	8.47 (7.21 to 9.86)	0.09 (0.08 to 0.11)	27.10 (23.77 to 31.02)	0.15 (0.13 to 0.17)	1.91 (1.68 to 2.14)
Federal Republic of Germany	142.97 (128.70 to 158.61)	0.23 (0.21 to 0.25)	487.84 (446.08 to 545.47)	0.70 (0.64 to 0.79)	4.04 (3.65 to 4.43)
Federal Republic of Nigeria	12.92 (9.69 to 17.11)	0.03 (0.02 to 0.04)	26.94 (19.97 to 35.88)	0.03 (0.02 to 0.03)	-0.50 (-0.58 to -0.42)
Federal Republic of Somalia	3.62 (3.00 to 4.25)	0.11 (0.09 to 0.13)	11.26 (9.55 to 12.98)	0.13 (0.11 to 0.15)	0.18 (-0.01 to 0.36)
Federated States of Micronesia	0.05 (0.04 to 0.07)	0.12 (0.09 to 0.15)	0.11 (0.09 to 0.13)	0.18 (0.14 to 0.22)	1.32 (1.25 to 1.38)
Federative Republic of Brazil	37.13 (30.73 to 44.76)	0.05 (0.04 to 0.06)	182.69 (158.37 to 207.77)	0.12 (0.10 to 0.13)	2.25 (2.00 to 2.51)
French Republic	78.73 (67.64 to 89.70)	0.19 (0.16 to 0.22)	422.40 (387.46 to 462.38)	0.83 (0.77 to 0.91)	4.88 (4.20 to 5.56)
Gabonese Republic	0.55 (0.47 to 0.65)	0.12 (0.10 to 0.14)	0.83 (0.70 to 0.98)	0.08 (0.07 to 0.10)	-1.06 (-1.13 to -0.99)
Georgia	1.10 (0.82 to 1.44)	0.03 (0.02 to 0.04)	3.29 (2.70 to 3.94)	0.12 (0.10 to 0.15)	5.87 (4.81 to 6.93)
Grand Duchy of Luxembourg	0.18 (0.15 to 0.21)	0.06 (0.05 to 0.07)	1.07 (0.88 to 1.30)	0.21 (0.17 to 0.25)	5.17 (4.21 to 6.14)
Greenland	0.11 (0.09 to 0.14)	0.29 (0.23 to 0.37)	0.22 (0.17 to 0.29)	0.55 (0.43 to 0.70)	1.68 (1.48 to 1.88)
Grenada	0.01 (0.01 to 0.02)	0.03 (0.02 to 0.04)	0.12 (0.10 to 0.15)	0.16 (0.13 to 0.20)	5.96 (4.27 to 7.67)
Guam	0.10 (0.08 to 0.14)	0.12 (0.09 to 0.17)	0.22 (0.16 to 0.28)	0.20 (0.15 to 0.25)	1.61 (1.46 to 1.75)
Hashemite Kingdom of Jordan	0.60 (0.42 to 0.81)	0.04 (0.03 to 0.05)	3.56 (2.49 to 4.84)	0.05 (0.03 to 0.07)	1.24 (0.96 to 1.52)
Hellenic Republic	6.22 (4.16 to 8.53)	0.08 (0.05 to 0.11)	23.15 (15.42 to 31.63)	0.28 (0.19 to 0.38)	4.59 (4.08 to 5.10)
Hungary	5.54 (4.77 to 6.40)	0.07 (0.06 to 0.09)	6.80 (5.86 to 7.79)	0.09 (0.08 to 0.10)	1.45 (1.17 to 1.73)
Independent State of Papua New Guinea	2.07 (1.62 to 2.63)	0.11 (0.08 to 0.13)	8.67 (7.22 to 10.37)	0.16 (0.13 to 0.19)	1.36 (1.22 to 1.49)
Independent State of Samoa	0.07 (0.05 to 0.09)	0.09 (0.07 to 0.11)	0.15 (0.13 to 0.19)	0.14 (0.11 to 0.16)	1.60 (1.45 to 1.76)
Ireland	5.65 (4.19 to 7.10)	0.25 (0.18 to 0.31)	19.15 (15.49 to 22.66)	0.53 (0.43 to 0.63)	2.39 (1.94 to 2.84)
Islamic Republic of Afghanistan	5.53 (4.34 to 7.08)	0.13 (0.10 to 0.16)	8.86 (6.57 to 11.57)	0.07 (0.05 to 0.09)	-2.08 (-2.19 to -1.97)
Islamic Republic of Iran	25.93 (19.65 to 34.27)	0.10 (0.08 to 0.13)	45.21 (36.78 to 55.54)	0.08 (0.06 to 0.09)	-1.80 (-2.16 to -1.43)
Islamic Republic of Mauritania	0.24 (0.18 to 0.32)	0.03 (0.02 to 0.03)	0.53 (0.39 to 0.71)	0.03 (0.02 to 0.03)	0.09 (0.02 to 0.16)
Islamic Republic of Pakistan	35.34 (29.02 to 42.15)	0.07 (0.06 to 0.08)	76.34 (64.12 to 90.72)	0.06 (0.05 to 0.07)	-0.71 (-0.77 to -0.64)
Jamaica	1.47 (1.21 to 1.76)	0.12 (0.10 to 0.14)	2.23 (1.75 to 2.87)	0.11 (0.09 to 0.14)	-0.30 (-0.50 to -0.10)
Japan	301.50 (243.53 to 358.59)	0.33 (0.26 to 0.39)	866.11 (739.26 to 1003.82)	0.81 (0.69 to 0.94)	3.62 (3.42 to 3.83)
Kingdom of Bahrain	0.70 (0.49 to 1.01)	0.23 (0.16 to 0.33)	2.98 (2.14 to 3.98)	0.26 (0.19 to 0.35)	0.48 (0.41 to 0.56)
Kingdom of Belgium	15.14 (11.59 to 18.92)	0.20 (0.15 to 0.25)	60.06 (54.92 to 65.81)	0.67 (0.62 to 0.74)	3.76 (2.92 to 4.61)
Kingdom of Bhutan	0.16 (0.13 to 0.19)	0.05 (0.04 to 0.07)	0.46 (0.38 to 0.55)	0.09 (0.08 to 0.11)	1.63 (1.50 to 1.75)
Kingdom of Cambodia	1.21 (0.89 to 1.60)	0.03 (0.02 to 0.04)	4.22 (3.11 to 5.62)	0.04 (0.03 to 0.05)	1.51 (1.41 to 1.60)
Kingdom of Denmark	14.03 (12.56 to 15.70)	0.36 (0.32 to 0.40)	23.72 (20.94 to 26.72)	0.52 (0.46 to 0.59)	1.01 (0.87 to 1.16)
Kingdom of Eswatini	1.71 (1.48 to 1.96)	0.52 (0.45 to 0.60)	2.09 (1.84 to 2.35)	0.34 (0.30 to 0.38)	-1.42 (-1.49 to -1.34)
Kingdom of Lesotho	3.66 (3.12 to 4.19)	0.53 (0.45 to 0.60)	5.91 (5.23 to 6.66)	0.57 (0.50 to 0.64)	0.13 (-0.01 to 0.28)
Kingdom of Morocco	11.40 (8.68 to 15.02)	0.09 (0.07 to 0.12)	17.25 (13.37 to 22.24)	0.07 (0.06 to 0.09)	-0.91 (-0.96 to -0.85)
Kingdom of Norway	13.81 (10.85 to 16.86)	0.44 (0.35 to 0.54)	26.93 (22.37 to 31.63)	0.64 (0.54 to 0.76)	0.99 (0.41 to 1.58)
Kingdom of Saudi Arabia	7.55 (5.49 to 10.59)	0.10 (0.07 to 0.14)	16.13 (10.72 to 23.45)	0.06 (0.04 to 0.09)	-2.65 (-2.92 to -2.38)
Kingdom of Spain	7.02 (6.04 to 8.18)	0.03 (0.02 to 0.03)	128.43 (118.15 to 139.31)	0.35 (0.32 to 0.38)	7.89 (6.69 to 9.11)
Kingdom of Sweden	22.87 (18.23 to 28.66)	0.35 (0.28 to 0.44)	29.52 (24.31 to 34.93)	0.37 (0.31 to 0.44)	-0.57 (-0.91 to -0.22)
Kingdom of Thailand	7.75 (5.67 to 10.24)	0.02 (0.02 to 0.03)	29.97 (21.56 to 40.19)	0.06 (0.04 to 0.08)	3.35 (3.18 to 3.52)
Kingdom of the Netherlands	14.80 (13.41 to 16.39)	0.13 (0.12 to 0.15)	43.50 (36.53 to 51.79)	0.32 (0.27 to 0.38)	2.99 (2.74 to 3.25)
Kingdom of Tonga	0.05 (0.04 to 0.06)	0.11 (0.08 to 0.14)	0.11 (0.09 to 0.13)	0.19 (0.15 to 0.22)	1.80 (1.66 to 1.93)
Kyrgyz Republic	2.36 (1.78 to 3.05)	0.10 (0.08 to 0.13)	3.00 (2.26 to 3.90)	0.07 (0.06 to 0.10)	-1.30 (-1.40 to -1.20)
Lao People's Democratic Republic	0.58 (0.43 to 0.76)	0.03 (0.02 to 0.04)	1.99 (1.49 to 2.58)	0.05 (0.03 to 0.06)	1.37 (1.30 to 1.44)
Lebanese Republic	0.06 (0.05 to 0.08)	0.00 (0.00 to 0.00)	0.32 (0.25 to 0.40)	0.01 (0.01 to 0.01)	2.58 (2.27 to 2.90)
Malaysia	2.04 (1.50 to 2.65)	0.02 (0.02 to 0.03)	5.45 (3.92 to 7.27)	0.03 (0.02 to 0.03)	-0.28 (-0.49 to -0.06)
Mongolia	0.13 (0.09 to 0.17)	0.01 (0.01 to 0.02)	0.42 (0.32 to 0.54)	0.02 (0.02 to 0.03)	1.30 (1.03 to 1.58)
Montenegro	2.34 (1.90 to 2.86)	0.57 (0.46 to 0.70)	3.23 (2.70 to 3.85)	0.69 (0.58 to 0.82)	0.62 (0.36 to 0.88)
New Zealand	8.99 (7.25 to 10.82)	0.39 (0.31 to 0.47)	32.40 (27.04 to 38.07)	0.84 (0.70 to 0.98)	2.42 (2.12 to 2.72)
North Macedonia	0.54 (0.44 to 0.67)	0.04 (0.03 to 0.05)	0.91 (0.70 to 1.17)	0.05 (0.04 to 0.07)	1.57 (1.25 to 1.89)
Northern Mariana Islands	0.03 (0.03 to 0.05)	0.12 (0.09 to 0.16)	0.07 (0.06 to 0.09)	0.22 (0.17 to 0.27)	2.19 (1.82 to 2.57)
Palestine	0.30 (0.23 to 0.41)	0.04 (0.03 to 0.05)	0.95 (0.70 to 1.29)	0.03 (0.03 to 0.05)	0.04 (-0.14 to 0.22)
People's Democratic Republic of Algeria	11.09 (8.40 to 14.55)	0.09 (0.07 to 0.12)	22.22 (17.09 to 27.82)	0.08 (0.06 to 0.10)	-0.55 (-0.61 to -0.49)
People's Republic of Bangladesh	34.18 (28.73 to 40.36)	0.07 (0.06 to 0.08)	72.98 (61.39 to 86.69)	0.07 (0.06 to 0.08)	0.11 (0.00 to 0.22)
People's Republic of China	372.02 (312.20 to 435.62)	0.05 (0.04 to 0.06)	954.19 (812.97 to 1095.13)	0.09 (0.07 to 0.10)	0.45 (0.08 to 0.82)
Plurinational State of Bolivia	1.56 (1.32 to 1.83)	0.05 (0.04 to 0.06)	3.61 (3.06 to 4.24)	0.05 (0.04 to 0.06)	-0.01 (-0.14 to 0.12)
Portuguese Republic	0.74 (0.59 to 0.91)	0.01 (0.01 to 0.01)	9.49 (8.69 to 10.37)	0.11 (0.10 to 0.12)	8.12 (7.36 to 8.89)
Principality of Andorra	0.18 (0.15 to 0.20)	0.43 (0.36 to 0.50)	0.56 (0.49 to 0.64)	0.79 (0.69 to 0.89)	1.75 (1.57 to 1.93)
Principality of Monaco	0.17 (0.15 to 0.20)	0.67 (0.57 to 0.78)	0.27 (0.24 to 0.30)	0.86 (0.76 to 0.97)	0.61 (0.49 to 0.74)
Puerto Rico	3.83 (2.92 to 4.84)	0.17 (0.13 to 0.21)	8.13 (6.21 to 10.54)	0.31 (0.24 to 0.40)	2.21 (1.91 to 2.50)
Republic of Albania	2.77 (2.42 to 3.13)	0.15 (0.13 to 0.17)	2.99 (2.58 to 3.43)	0.15 (0.13 to 0.17)	0.40 (0.10 to 0.70)
Republic of Angola	3.82 (3.25 to 4.48)	0.08 (0.07 to 0.10)	8.42 (7.01 to 9.95)	0.06 (0.05 to 0.07)	-1.17 (-1.23 to -1.11)
Republic of Armenia	0.16 (0.12 to 0.21)	0.01 (0.01 to 0.01)	1.16 (0.91 to 1.43)	0.05 (0.04 to 0.06)	6.91 (6.10 to 7.74)
Republic of Austria	7.72 (5.97 to 9.66)	0.13 (0.10 to 0.16)	50.44 (42.89 to 58.08)	0.70 (0.59 to 0.80)	6.46 (5.49 to 7.45)
Republic of Azerbaijan	2.19 (1.64 to 2.83)	0.05 (0.04 to 0.07)	2.42 (1.76 to 3.13)	0.03 (0.02 to 0.04)	-2.02 (-2.25 to -1.79)
Republic of Belarus	10.43 (7.68 to 13.44)	0.14 (0.11 to 0.18)	10.33 (7.53 to 13.82)	0.14 (0.10 to 0.19)	-0.08 (-0.17 to 0.00)
Republic of Benin	0.54 (0.42 to 0.71)	0.03 (0.02 to 0.04)	1.58 (1.20 to 2.06)	0.03 (0.02 to 0.03)	-0.03 (-0.10 to 0.03)
Republic of Botswana	1.83 (1.58 to 2.09)	0.32 (0.27 to 0.36)	3.46 (3.05 to 3.89)	0.23 (0.21 to 0.26)	-1.49 (-1.66 to -1.32)
Republic of Bulgaria	33.02 (29.74 to 36.66)	0.52 (0.47 to 0.58)	15.87 (13.60 to 18.59)	0.29 (0.25 to 0.34)	-0.31 (-1.05 to 0.43)
Republic of Burundi	2.81 (2.37 to 3.28)	0.12 (0.10 to 0.14)	5.58 (4.82 to 6.36)	0.09 (0.08 to 0.11)	-0.97 (-1.08 to -0.85)
Republic of Cabo Verde	0.05 (0.04 to 0.07)	0.03 (0.02 to 0.04)	0.12 (0.09 to 0.16)	0.03 (0.02 to 0.04)	0.21 (0.16 to 0.27)
Republic of Cameroon	1.25 (0.94 to 1.59)	0.03 (0.02 to 0.04)	4.18 (3.08 to 5.69)	0.03 (0.02 to 0.04)	0.10 (0.04 to 0.16)
Republic of Chad	0.72 (0.54 to 0.95)	0.03 (0.02 to 0.04)	1.90 (1.44 to 2.49)	0.03 (0.02 to 0.04)	0.04 (-0.02 to 0.09)
Republic of Chile	1.40 (1.08 to 1.80)	0.02 (0.01 to 0.02)	9.99 (9.09 to 11.00)	0.07 (0.07 to 0.08)	1.05 (-0.56 to 2.67)
Republic of Colombia	19.74 (16.82 to 23.12)	0.11 (0.10 to 0.13)	33.03 (27.91 to 38.91)	0.10 (0.08 to 0.11)	-0.33 (-0.49 to -0.16)
Republic of Costa Rica	2.04 (1.53 to 2.62)	0.13 (0.09 to 0.16)	6.93 (5.29 to 8.92)	0.21 (0.16 to 0.26)	1.60 (1.48 to 1.73)
Republic of Croatia	17.37 (13.34 to 23.04)	0.49 (0.38 to 0.65)	28.20 (24.37 to 32.66)	0.83 (0.72 to 0.96)	1.50 (1.25 to 1.75)
Republic of Cuba	2.17 (1.58 to 2.86)	0.03 (0.02 to 0.04)	7.63 (5.63 to 10.16)	0.09 (0.06 to 0.11)	4.35 (3.91 to 4.80)
Republic of Cyprus	0.95 (0.74 to 1.15)	0.18 (0.14 to 0.22)	1.64 (1.28 to 2.02)	0.15 (0.12 to 0.19)	-0.98 (-1.32 to -0.65)
Republic of C么te d'Ivoire	1.40 (1.02 to 1.85)	0.03 (0.02 to 0.04)	3.83 (2.77 to 5.07)	0.03 (0.02 to 0.04)	0.24 (0.21 to 0.26)
Republic of Djibouti	0.12 (0.09 to 0.14)	0.06 (0.05 to 0.07)	0.58 (0.49 to 0.67)	0.08 (0.07 to 0.09)	0.80 (0.64 to 0.95)
Republic of Ecuador	3.68 (2.91 to 4.62)	0.07 (0.06 to 0.09)	10.07 (8.35 to 12.13)	0.09 (0.07 to 0.11)	0.41 (0.20 to 0.63)
Republic of El Salvador	9.90 (7.42 to 12.78)	0.39 (0.29 to 0.50)	15.13 (11.75 to 19.27)	0.37 (0.29 to 0.47)	-0.04 (-0.24 to 0.16)
Republic of Equatorial Guinea	0.20 (0.17 to 0.23)	0.11 (0.09 to 0.12)	0.47 (0.39 to 0.56)	0.06 (0.05 to 0.08)	-1.49 (-1.77 to -1.20)
Republic of Estonia	4.51 (3.39 to 5.84)	0.41 (0.31 to 0.53)	1.97 (1.42 to 2.69)	0.19 (0.14 to 0.26)	-2.97 (-3.44 to -2.50)
Republic of Fiji	0.44 (0.33 to 0.57)	0.11 (0.08 to 0.14)	0.87 (0.65 to 1.15)	0.15 (0.11 to 0.20)	1.22 (1.10 to 1.35)
Republic of Finland	29.71 (25.56 to 34.80)	0.79 (0.68 to 0.93)	68.25 (59.62 to 76.77)	1.56 (1.36 to 1.75)	1.74 (0.96 to 2.51)
Republic of Ghana	1.89 (1.39 to 2.52)	0.03 (0.02 to 0.04)	4.93 (3.61 to 6.95)	0.03 (0.02 to 0.04)	-0.22 (-0.37 to -0.07)
Republic of Guatemala	2.87 (2.24 to 3.67)	0.08 (0.06 to 0.11)	11.55 (8.82 to 14.71)	0.13 (0.10 to 0.16)	1.46 (1.32 to 1.60)
Republic of Guinea	0.81 (0.61 to 1.07)	0.03 (0.02 to 0.04)	1.52 (1.12 to 2.01)	0.03 (0.02 to 0.03)	-0.45 (-0.58 to -0.32)
Republic of Guinea-Bissau	0.13 (0.10 to 0.17)	0.03 (0.02 to 0.04)	0.28 (0.22 to 0.36)	0.03 (0.02 to 0.04)	-0.16 (-0.27 to -0.04)
Republic of Guyana	0.08 (0.06 to 0.11)	0.02 (0.01 to 0.03)	0.28 (0.22 to 0.37)	0.06 (0.04 to 0.08)	4.12 (3.88 to 4.36)
Republic of Haiti	1.17 (0.96 to 1.41)	0.04 (0.03 to 0.05)	2.72 (2.21 to 3.28)	0.04 (0.03 to 0.05)	-0.04 (-0.08 to 0.00)
Republic of Honduras	1.42 (1.14 to 1.76)	0.07 (0.06 to 0.09)	4.43 (3.60 to 5.34)	0.08 (0.06 to 0.09)	0.29 (0.22 to 0.37)
Republic of Iceland	0.45 (0.35 to 0.60)	0.26 (0.21 to 0.36)	1.43 (1.06 to 1.86)	0.55 (0.41 to 0.71)	2.62 (2.08 to 3.15)
Republic of India	307.63 (256.84 to 364.48)	0.07 (0.06 to 0.08)	797.92 (680.19 to 931.97)	0.09 (0.07 to 0.10)	0.77 (0.65 to 0.90)
Republic of Indonesia	53.00 (40.55 to 70.44)	0.05 (0.04 to 0.07)	177.56 (136.25 to 226.28)	0.09 (0.07 to 0.12)	1.96 (1.81 to 2.11)
Republic of Iraq	4.30 (3.54 to 5.30)	0.05 (0.04 to 0.07)	15.62 (12.60 to 19.16)	0.07 (0.05 to 0.08)	0.95 (0.77 to 1.14)
Republic of Italy	38.06 (30.34 to 45.89)	0.09 (0.07 to 0.11)	226.71 (195.04 to 261.56)	0.46 (0.40 to 0.53)	7.33 (6.54 to 8.13)
Republic of Kazakhstan	21.91 (18.92 to 24.92)	0.22 (0.19 to 0.26)	20.14 (17.79 to 22.75)	0.16 (0.15 to 0.19)	-0.77 (-0.97 to -0.56)
Republic of Kenya	6.56 (5.38 to 7.76)	0.07 (0.06 to 0.08)	22.18 (18.59 to 25.41)	0.09 (0.07 to 0.10)	0.14 (-0.06 to 0.34)
Republic of Kiribati	0.06 (0.05 to 0.07)	0.16 (0.13 to 0.20)	0.22 (0.18 to 0.26)	0.32 (0.26 to 0.38)	2.15 (2.01 to 2.29)
Republic of Korea	10.72 (8.55 to 13.48)	0.04 (0.03 to 0.05)	25.57 (20.99 to 31.18)	0.06 (0.05 to 0.07)	-0.25 (-0.81 to 0.31)
Republic of Latvia	3.08 (2.51 to 3.72)	0.16 (0.13 to 0.20)	0.72 (0.52 to 0.97)	0.05 (0.04 to 0.07)	-4.70 (-5.48 to -3.92)
Republic of Liberia	0.32 (0.24 to 0.43)	0.03 (0.02 to 0.04)	0.68 (0.50 to 0.96)	0.03 (0.02 to 0.04)	-0.98 (-1.14 to -0.82)
Republic of Lithuania	6.56 (4.89 to 8.53)	0.26 (0.19 to 0.33)	1.77 (1.26 to 2.36)	0.08 (0.06 to 0.11)	-5.31 (-6.01 to -4.61)
Republic of Madagascar	5.10 (4.31 to 5.91)	0.10 (0.08 to 0.11)	11.19 (9.56 to 12.89)	0.08 (0.07 to 0.09)	-0.76 (-0.83 to -0.70)
Republic of Malawi	3.23 (2.66 to 3.76)	0.08 (0.06 to 0.09)	7.19 (6.21 to 8.22)	0.08 (0.07 to 0.09)	0.00 (-0.13 to 0.14)
Republic of Maldives	0.00 (0.00 to 0.00)	0.00 (0.00 to 0.00)	0.02 (0.01 to 0.02)	0.00 (0.00 to 0.01)	0.53 (0.39 to 0.68)
Republic of Mali	1.06 (0.81 to 1.38)	0.03 (0.02 to 0.04)	2.53 (1.87 to 3.45)	0.03 (0.02 to 0.03)	-0.21 (-0.27 to -0.15)
Republic of Malta	1.19 (1.00 to 1.38)	0.47 (0.39 to 0.54)	3.42 (2.56 to 4.96)	0.96 (0.71 to 1.38)	3.22 (2.24 to 4.20)
Republic of Mauritius	0.11 (0.08 to 0.14)	0.02 (0.01 to 0.02)	0.31 (0.22 to 0.42)	0.03 (0.02 to 0.04)	2.48 (2.29 to 2.68)
Republic of Moldova	4.90 (3.53 to 6.72)	0.17 (0.12 to 0.23)	2.12 (1.52 to 2.90)	0.07 (0.05 to 0.10)	-3.40 (-4.12 to -2.67)
Republic of Mozambique	4.97 (4.11 to 5.90)	0.09 (0.07 to 0.10)	8.92 (7.52 to 10.30)	0.07 (0.06 to 0.08)	-0.88 (-0.98 to -0.78)
Republic of Namibia	2.12 (1.83 to 2.43)	0.33 (0.29 to 0.38)	3.32 (2.90 to 3.72)	0.24 (0.21 to 0.27)	-1.30 (-1.42 to -1.18)
Republic of Nauru	0.01 (0.00 to 0.01)	0.12 (0.09 to 0.16)	0.01 (0.01 to 0.01)	0.14 (0.11 to 0.17)	0.32 (0.25 to 0.40)
Republic of Nicaragua	0.65 (0.51 to 0.82)	0.04 (0.03 to 0.05)	2.42 (1.89 to 3.14)	0.06 (0.05 to 0.08)	1.91 (1.68 to 2.14)
Republic of Niue	0.00 (0.00 to 0.00)	0.16 (0.12 to 0.20)	0.00 (0.00 to 0.00)	0.22 (0.18 to 0.27)	1.28 (0.97 to 1.58)
Republic of Palau	0.01 (0.01 to 0.01)	0.13 (0.10 to 0.16)	0.03 (0.02 to 0.04)	0.23 (0.18 to 0.28)	1.88 (1.82 to 1.94)
Republic of Panama	0.71 (0.54 to 0.91)	0.05 (0.04 to 0.07)	2.39 (1.83 to 3.00)	0.09 (0.07 to 0.11)	1.48 (1.26 to 1.70)
Republic of Paraguay	0.30 (0.24 to 0.37)	0.02 (0.01 to 0.02)	1.09 (0.91 to 1.30)	0.02 (0.02 to 0.03)	1.85 (1.64 to 2.06)
Republic of Peru	3.95 (3.39 to 4.49)	0.04 (0.03 to 0.04)	3.77 (3.19 to 4.38)	0.02 (0.01 to 0.02)	-4.34 (-4.84 to -3.83)
Republic of Poland	78.93 (63.41 to 95.70)	0.31 (0.25 to 0.37)	89.78 (73.91 to 107.29)	0.29 (0.24 to 0.35)	1.12 (0.56 to 1.68)
Republic of Rwanda	3.46 (2.95 to 4.01)	0.11 (0.10 to 0.13)	5.36 (4.62 to 6.23)	0.08 (0.07 to 0.09)	-1.69 (-1.95 to -1.44)
Republic of San Marino	0.01 (0.01 to 0.01)	0.03 (0.03 to 0.04)	0.01 (0.01 to 0.02)	0.05 (0.05 to 0.06)	1.04 (0.75 to 1.33)
Republic of Senegal	0.90 (0.67 to 1.16)	0.03 (0.02 to 0.04)	2.08 (1.55 to 2.77)	0.03 (0.02 to 0.04)	-0.01 (-0.06 to 0.04)
Republic of Serbia	2.44 (1.89 to 3.07)	0.04 (0.03 to 0.05)	3.67 (2.82 to 4.60)	0.05 (0.04 to 0.07)	2.59 (2.05 to 3.14)
Republic of Seychelles	0.02 (0.01 to 0.02)	0.04 (0.03 to 0.06)	0.05 (0.04 to 0.06)	0.06 (0.05 to 0.08)	1.12 (1.08 to 1.16)
Republic of Sierra Leone	0.59 (0.44 to 0.75)	0.03 (0.02 to 0.04)	1.12 (0.80 to 1.49)	0.03 (0.02 to 0.03)	-0.59 (-0.64 to -0.54)
Republic of Singapore	1.40 (1.04 to 1.85)	0.07 (0.05 to 0.09)	10.83 (7.96 to 13.88)	0.23 (0.17 to 0.30)	5.32 (4.89 to 5.75)
Republic of Slovenia	6.01 (5.14 to 6.95)	0.42 (0.36 to 0.49)	12.05 (10.43 to 13.68)	0.72 (0.63 to 0.82)	2.29 (2.12 to 2.46)
Republic of South Africa	86.95 (72.43 to 101.72)	0.45 (0.37 to 0.52)	186.79 (159.37 to 212.76)	0.51 (0.43 to 0.58)	-0.11 (-0.41 to 0.18)
Republic of South Sudan	2.76 (2.31 to 3.23)	0.11 (0.09 to 0.12)	3.89 (3.38 to 4.50)	0.09 (0.08 to 0.11)	-0.66 (-1.03 to -0.28)
Republic of Sudan	8.24 (6.26 to 10.75)	0.09 (0.07 to 0.12)	15.04 (11.19 to 19.85)	0.07 (0.05 to 0.09)	-1.14 (-1.20 to -1.08)
Republic of Suriname	0.43 (0.36 to 0.50)	0.20 (0.17 to 0.23)	0.85 (0.73 to 0.97)	0.22 (0.19 to 0.25)	0.25 (0.05 to 0.45)
Republic of Tajikistan	0.70 (0.51 to 0.93)	0.03 (0.02 to 0.04)	1.06 (0.77 to 1.42)	0.02 (0.01 to 0.02)	-1.39 (-1.46 to -1.31)
Republic of the Congo	1.06 (0.91 to 1.23)	0.10 (0.08 to 0.11)	2.13 (1.78 to 2.48)	0.07 (0.06 to 0.09)	-1.06 (-1.23 to -0.88)
Republic of the Gambia	0.12 (0.08 to 0.16)	0.03 (0.02 to 0.04)	0.31 (0.23 to 0.41)	0.03 (0.02 to 0.04)	-0.13 (-0.18 to -0.08)
Republic of the Marshall Islands	0.02 (0.02 to 0.03)	0.11 (0.08 to 0.14)	0.06 (0.05 to 0.07)	0.17 (0.14 to 0.20)	1.41 (1.33 to 1.50)
Republic of the Niger	0.82 (0.61 to 1.07)	0.03 (0.02 to 0.03)	2.24 (1.66 to 2.99)	0.02 (0.02 to 0.03)	-0.04 (-0.11 to 0.04)
Republic of the Philippines	4.53 (3.41 to 5.96)	0.01 (0.01 to 0.02)	15.76 (11.59 to 20.99)	0.02 (0.02 to 0.03)	1.64 (1.41 to 1.88)
Republic of the Union of Myanmar	5.98 (4.56 to 7.74)	0.03 (0.02 to 0.04)	16.30 (12.47 to 20.84)	0.05 (0.03 to 0.06)	1.73 (1.66 to 1.79)
Republic of Trinidad and Tobago	0.61 (0.46 to 0.81)	0.09 (0.07 to 0.12)	1.33 (0.99 to 1.75)	0.13 (0.10 to 0.17)	0.87 (0.78 to 0.96)
Republic of Tunisia	3.87 (2.95 to 5.09)	0.09 (0.07 to 0.12)	6.32 (4.92 to 7.95)	0.08 (0.06 to 0.10)	-0.62 (-0.68 to -0.57)
Republic of Turkey	75.54 (59.75 to 96.95)	0.25 (0.19 to 0.31)	155.82 (120.20 to 202.15)	0.26 (0.20 to 0.34)	0.94 (0.25 to 1.62)
Republic of Uganda	7.50 (6.22 to 8.73)	0.11 (0.09 to 0.12)	13.59 (11.67 to 15.64)	0.07 (0.06 to 0.09)	-1.29 (-1.37 to -1.21)
Republic of Uzbekistan	4.03 (3.13 to 5.21)	0.04 (0.03 to 0.05)	16.05 (12.92 to 19.93)	0.07 (0.06 to 0.09)	1.47 (1.04 to 1.91)
Republic of Vanuatu	0.05 (0.04 to 0.07)	0.07 (0.06 to 0.09)	0.14 (0.12 to 0.17)	0.09 (0.07 to 0.10)	0.53 (0.46 to 0.59)
Republic of Yemen	4.54 (3.39 to 6.04)	0.09 (0.06 to 0.12)	11.13 (8.53 to 14.18)	0.07 (0.05 to 0.09)	-0.92 (-0.98 to -0.86)
Republic of Zambia	2.99 (2.50 to 3.49)	0.09 (0.08 to 0.11)	6.56 (5.49 to 7.73)	0.07 (0.06 to 0.09)	-1.05 (-1.18 to -0.93)
Republic of Zimbabwe	3.49 (2.68 to 4.57)	0.08 (0.06 to 0.11)	3.47 (2.75 to 4.33)	0.05 (0.04 to 0.06)	-2.19 (-2.29 to -2.08)
Romania	11.67 (10.04 to 13.45)	0.07 (0.06 to 0.08)	17.40 (14.05 to 20.98)	0.12 (0.09 to 0.14)	2.38 (2.04 to 2.71)
Russian Federation	435.92 (338.81 to 561.48)	0.41 (0.32 to 0.53)	172.96 (137.23 to 215.44)	0.16 (0.12 to 0.19)	-4.00 (-4.33 to -3.66)
Saint Kitts and Nevis	0.01 (0.01 to 0.02)	0.05 (0.04 to 0.07)	0.03 (0.02 to 0.04)	0.07 (0.06 to 0.10)	1.05 (0.91 to 1.18)
Saint Lucia	0.03 (0.02 to 0.04)	0.04 (0.03 to 0.05)	0.12 (0.10 to 0.15)	0.09 (0.07 to 0.11)	2.56 (2.35 to 2.77)
Saint Vincent and the Grenadines	0.01 (0.01 to 0.02)	0.03 (0.02 to 0.03)	0.07 (0.06 to 0.09)	0.09 (0.08 to 0.11)	3.68 (3.43 to 3.93)
Slovak Republic	8.24 (6.96 to 9.63)	0.23 (0.20 to 0.27)	8.91 (7.07 to 11.27)	0.21 (0.16 to 0.26)	0.23 (-0.56 to 1.03)
Socialist Republic of Viet Nam	14.26 (10.66 to 18.76)	0.04 (0.03 to 0.05)	54.58 (42.35 to 69.11)	0.08 (0.06 to 0.10)	2.41 (2.21 to 2.61)
Solomon Islands	0.17 (0.13 to 0.21)	0.11 (0.09 to 0.15)	0.51 (0.42 to 0.61)	0.15 (0.12 to 0.17)	0.82 (0.70 to 0.95)
State of Eritrea	1.29 (1.07 to 1.52)	0.09 (0.07 to 0.11)	2.55 (2.14 to 3.06)	0.08 (0.06 to 0.09)	-0.69 (-0.75 to -0.63)
State of Israel	2.76 (1.95 to 3.63)	0.09 (0.07 to 0.12)	16.93 (12.30 to 21.86)	0.27 (0.20 to 0.35)	4.25 (3.76 to 4.73)
State of Kuwait	2.51 (1.76 to 3.53)	0.24 (0.17 to 0.34)	8.13 (5.74 to 11.27)	0.23 (0.16 to 0.32)	-0.12 (-0.28 to 0.04)
State of Libya	2.15 (1.60 to 2.75)	0.11 (0.08 to 0.14)	3.93 (3.04 to 5.29)	0.08 (0.06 to 0.11)	-1.12 (-1.16 to -1.08)
State of Qatar	0.46 (0.29 to 0.68)	0.16 (0.10 to 0.23)	1.23 (0.76 to 1.80)	0.05 (0.03 to 0.08)	-4.93 (-5.35 to -4.51)
Sultanate of Oman	0.61 (0.41 to 0.87)	0.06 (0.04 to 0.09)	2.27 (1.46 to 3.37)	0.07 (0.05 to 0.10)	0.25 (0.12 to 0.37)
Swiss Confederation	6.83 (6.09 to 7.71)	0.13 (0.12 to 0.15)	18.93 (15.80 to 22.43)	0.26 (0.22 to 0.31)	2.36 (1.77 to 2.95)
Syrian Arab Republic	5.03 (3.73 to 6.87)	0.09 (0.07 to 0.13)	7.09 (5.33 to 9.63)	0.08 (0.06 to 0.11)	-0.62 (-0.74 to -0.50)
Taiwan (Province of China)	0.30 (0.23 to 0.40)	0.00 (0.00 to 0.00)	43.59 (38.56 to 48.36)	0.22 (0.20 to 0.25)	21.18 (17.89 to 24.57)
Togolese Republic	0.36 (0.27 to 0.48)	0.02 (0.02 to 0.03)	1.22 (0.89 to 1.62)	0.03 (0.02 to 0.04)	0.67 (0.61 to 0.74)
Tokelau	0.00 (0.00 to 0.00)	0.14 (0.11 to 0.18)	0.00 (0.00 to 0.00)	0.21 (0.17 to 0.25)	1.29 (0.91 to 1.66)
Turkmenistan	0.85 (0.64 to 1.10)	0.05 (0.04 to 0.06)	1.67 (1.25 to 2.21)	0.05 (0.04 to 0.07)	0.02 (-0.07 to 0.12)
Tuvalu	0.01 (0.00 to 0.01)	0.12 (0.09 to 0.15)	0.01 (0.01 to 0.02)	0.18 (0.14 to 0.21)	1.20 (1.00 to 1.40)
Ukraine	111.27 (89.32 to 136.05)	0.30 (0.24 to 0.36)	52.80 (41.94 to 64.01)	0.15 (0.12 to 0.18)	-2.58 (-2.77 to -2.39)
Union of the Comoros	0.18 (0.15 to 0.21)	0.09 (0.08 to 0.11)	0.44 (0.38 to 0.50)	0.10 (0.09 to 0.12)	0.32 (0.12 to 0.52)
United Arab Emirates	2.13 (1.41 to 3.07)	0.18 (0.12 to 0.26)	10.82 (6.75 to 15.80)	0.14 (0.09 to 0.20)	-1.42 (-1.63 to -1.21)
United Kingdom of Great Britain and Northern Ireland	246.11 (199.91 to 297.59)	0.58 (0.47 to 0.70)	710.71 (608.84 to 824.50)	1.36 (1.17 to 1.58)	3.80 (3.49 to 4.12)
United Mexican States	67.44 (55.27 to 81.15)	0.16 (0.13 to 0.19)	123.61 (102.92 to 146.21)	0.14 (0.12 to 0.17)	-0.55 (-0.62 to -0.48)
United Republic of Tanzania	8.11 (6.71 to 9.54)	0.07 (0.06 to 0.09)	18.20 (15.34 to 21.62)	0.07 (0.06 to 0.08)	-0.36 (-0.39 to -0.33)
United States of America	979.56 (775.60 to 1188.08)	0.54 (0.43 to 0.66)	2434.40 (2034.04 to 2836.56)	0.97 (0.81 to 1.13)	2.08 (1.85 to 2.32)
United States Virgin Islands	0.15 (0.12 to 0.18)	0.23 (0.18 to 0.28)	0.21 (0.17 to 0.25)	0.31 (0.25 to 0.38)	0.73 (0.64 to 0.81)

## Sheet: Table S8
Table S8. The incident cases and age-standardized incident rates of pneumoconiosis caused by other pneumoconiosis in 1990 and 2021 for individuals aged 20 and above.
Characteristics	1990		2021		1990-2021
	Incident cases No. (95% UI)	ASR per 100 000 No.(95% UI)	Incident cases No.(95% UI)	ASR per 100 000 No.(95% UI)	EAPC No. (95% CI)
Global	6753.29 (5711.51 to 7820.90)	0.22 (0.19 to 0.25)	9119.32 (7831.86 to 10489.35)	0.17 (0.15 to 0.20)	-0.95 (-1.04 to -0.86)
Sex
Male	5156.64 (4411.38 to 5985.74)	0.34 (0.29 to 0.39)	6377.27 (5521.47 to 7337.20)	0.25 (0.21 to 0.28)	-1.26 (-1.35 to -1.17)
Female	1596.65 (1261.76 to 1990.97)	0.10 (0.08 to 0.13)	2742.05 (2242.55 to 3304.40)	0.10 (0.08 to 0.12)	-0.09 (-0.22 to 0.03)
Socio-demographic Index (SDI)
High SDI	1119.44 (961.18 to 1294.74)	0.18 (0.15 to 0.21)	1315.33 (1156.42 to 1498.15)	0.15 (0.13 to 0.17)	-1.03 (-1.27 to -0.80)
High-middle SDI	1515.25 (1272.88 to 1771.31)	0.22 (0.18 to 0.26)	1580.68 (1340.31 to 1836.07)	0.16 (0.13 to 0.18)	-1.25 (-1.44 to -1.06)
Middle SDI	2295.61 (1924.00 to 2682.88)	0.24 (0.20 to 0.28)	3070.76 (2620.34 to 3557.42)	0.18 (0.15 to 0.21)	-1.03 (-1.08 to -0.99)
Low-middle SDI	1392.94 (1154.54 to 1642.13)	0.24 (0.20 to 0.29)	2416.42 (2050.21 to 2841.21)	0.21 (0.18 to 0.25)	-0.52 (-0.58 to -0.46)
Low SDI	426.18 (350.54 to 501.63)	0.19 (0.16 to 0.23)	730.41 (614.34 to 857.86)	0.14 (0.12 to 0.16)	-1.16 (-1.21 to -1.11)
Region
Andean Latin America	68.42 (59.44 to 77.30)	0.36 (0.31 to 0.41)	167.85 (148.93 to 187.82)	0.40 (0.35 to 0.44)	0.94 (0.72 to 1.16)
Australasia	3.88 (3.30 to 4.46)	0.03 (0.02 to 0.03)	1.03 (0.81 to 1.28)	0.00 (0.00 to 0.01)	-5.50 (-6.62 to -4.36)
Caribbean	22.21 (17.27 to 27.57)	0.11 (0.09 to 0.14)	21.95 (16.71 to 28.05)	0.07 (0.05 to 0.09)	-1.99 (-2.34 to -1.64)
Central Asia	129.23 (107.20 to 156.17)	0.34 (0.28 to 0.41)	207.72 (175.42 to 243.61)	0.34 (0.29 to 0.40)	-0.17 (-0.24 to -0.10)
Central Europe	107.23 (88.66 to 125.37)	0.12 (0.10 to 0.15)	196.13 (167.64 to 228.19)	0.21 (0.18 to 0.25)	0.52 (-0.19 to 1.24)
Central Latin America	202.01 (162.91 to 247.82)	0.25 (0.20 to 0.30)	583.33 (480.34 to 699.60)	0.35 (0.29 to 0.42)	0.72 (0.42 to 1.02)
Central Sub-Saharan Africa	39.92 (32.52 to 47.37)	0.17 (0.14 to 0.20)	68.44 (56.68 to 80.98)	0.11 (0.09 to 0.13)	-1.61 (-1.71 to -1.51)
East Asia	2500.00 (2118.13 to 2919.85)	0.33 (0.28 to 0.39)	2118.40 (1835.68 to 2429.09)	0.19 (0.16 to 0.22)	-2.21 (-2.38 to -2.04)
Eastern Europe	265.21 (212.55 to 319.98)	0.17 (0.13 to 0.20)	407.59 (338.25 to 482.60)	0.25 (0.21 to 0.30)	1.44 (1.04 to 1.83)
Eastern Sub-Saharan Africa	135.32 (110.74 to 159.33)	0.17 (0.14 to 0.20)	180.92 (150.77 to 213.81)	0.09 (0.08 to 0.11)	-2.38 (-2.50 to -2.26)
High-income Asia Pacific	268.60 (224.82 to 314.17)	0.22 (0.18 to 0.26)	491.83 (421.69 to 568.03)	0.32 (0.27 to 0.37)	0.47 (-0.06 to 1.00)
High-income North America	188.56 (149.89 to 233.44)	0.09 (0.08 to 0.12)	287.05 (241.26 to 336.24)	0.10 (0.09 to 0.12)	0.81 (0.24 to 1.37)
North Africa and Middle East	251.89 (196.08 to 322.30)	0.16 (0.12 to 0.20)	664.64 (522.75 to 829.35)	0.17 (0.14 to 0.21)	0.70 (0.52 to 0.89)
Oceania	4.39 (3.44 to 5.52)	0.14 (0.11 to 0.17)	10.68 (8.83 to 12.81)	0.14 (0.12 to 0.17)	0.21 (0.08 to 0.33)
South Asia	1443.76 (1196.44 to 1706.23)	0.26 (0.22 to 0.31)	2553.41 (2166.56 to 3009.44)	0.22 (0.19 to 0.26)	-0.55 (-0.64 to -0.46)
Southeast Asia	302.87 (236.51 to 385.32)	0.12 (0.10 to 0.16)	548.76 (434.86 to 682.89)	0.12 (0.09 to 0.15)	-0.01 (-0.15 to 0.12)
Southern Latin America	40.39 (32.53 to 49.40)	0.13 (0.11 to 0.16)	59.96 (49.61 to 72.64)	0.12 (0.10 to 0.15)	-0.71 (-1.00 to -0.41)
Southern Sub-Saharan Africa	42.25 (35.39 to 50.27)	0.16 (0.14 to 0.19)	50.09 (42.77 to 58.44)	0.10 (0.09 to 0.12)	-2.17 (-2.58 to -1.76)
Tropical Latin America	127.30 (104.84 to 153.44)	0.15 (0.13 to 0.18)	293.64 (254.87 to 337.11)	0.18 (0.16 to 0.21)	-0.23 (-0.46 to -0.00)
Western Europe	553.28 (478.55 to 627.81)	0.19 (0.17 to 0.22)	101.78 (83.56 to 120.93)	0.03 (0.02 to 0.03)	-7.09 (-7.52 to -6.66)
Western Sub-Saharan Africa	56.57 (41.47 to 74.97)	0.07 (0.05 to 0.09)	104.13 (75.11 to 137.95)	0.05 (0.03 to 0.06)	-1.23 (-1.32 to -1.14)
Country
Australia	1.59 (1.41 to 1.81)	0.01 (0.01 to 0.02)	0.17 (0.13 to 0.22)	0.00 (0.00 to 0.00)	-5.65 (-7.06 to -4.22)
Federal Republic of Germany	108.45 (97.51 to 120.59)	0.17 (0.16 to 0.19)	5.05 (3.42 to 7.15)	0.01 (0.00 to 0.01)	-9.85 (-10.62 to -9.08)
Kingdom of Spain	32.53 (30.02 to 35.09)	0.12 (0.11 to 0.13)	3.63 (3.00 to 4.32)	0.01 (0.01 to 0.01)	-6.87 (-9.03 to -4.66)
Kingdom of Norway	3.09 (2.48 to 3.78)	0.10 (0.08 to 0.12)	0.62 (0.49 to 0.78)	0.01 (0.01 to 0.02)	-5.50 (-6.54 to -4.46)
Antigua and Barbuda	0.02 (0.02 to 0.02)	0.05 (0.04 to 0.06)	0.01 (0.01 to 0.01)	0.02 (0.01 to 0.02)	-4.49 (-4.80 to -4.18)
Puerto Rico	1.09 (0.79 to 1.41)	0.05 (0.03 to 0.06)	0.47 (0.33 to 0.65)	0.02 (0.01 to 0.02)	-3.42 (-4.67 to -2.15)
Kingdom of Belgium	15.74 (12.61 to 19.28)	0.21 (0.17 to 0.26)	1.48 (1.17 to 1.86)	0.02 (0.01 to 0.02)	-6.69 (-8.50 to -4.84)
Republic of Italy	52.61 (42.65 to 62.90)	0.12 (0.10 to 0.15)	8.88 (7.37 to 10.44)	0.02 (0.01 to 0.02)	-8.94 (-9.87 to -8.00)
State of Kuwait	0.04 (0.02 to 0.05)	0.00 (0.00 to 0.01)	0.69 (0.46 to 0.98)	0.02 (0.01 to 0.03)	5.98 (5.74 to 6.22)
Portuguese Republic	8.85 (7.79 to 9.77)	0.12 (0.11 to 0.14)	1.59 (1.38 to 1.83)	0.02 (0.02 to 0.02)	-6.76 (-8.58 to -4.90)
French Republic	56.48 (48.91 to 63.81)	0.14 (0.12 to 0.15)	9.90 (8.88 to 11.00)	0.02 (0.02 to 0.02)	-7.39 (-8.34 to -6.42)
Grenada	0.07 (0.06 to 0.08)	0.16 (0.13 to 0.19)	0.02 (0.01 to 0.02)	0.02 (0.02 to 0.03)	-6.42 (-7.17 to -5.67)
Commonwealth of the Bahamas	0.11 (0.09 to 0.14)	0.07 (0.06 to 0.09)	0.06 (0.04 to 0.08)	0.02 (0.02 to 0.03)	-4.16 (-4.92 to -3.39)
Belize	0.07 (0.06 to 0.09)	0.09 (0.07 to 0.11)	0.06 (0.05 to 0.09)	0.02 (0.02 to 0.03)	-4.58 (-5.17 to -3.99)
New Zealand	2.29 (1.86 to 2.76)	0.10 (0.08 to 0.12)	0.86 (0.67 to 1.09)	0.02 (0.02 to 0.03)	-5.35 (-6.50 to -4.18)
United Kingdom of Great Britain and Northern Ireland	156.80 (131.62 to 184.02)	0.37 (0.31 to 0.43)	13.69 (10.98 to 16.70)	0.03 (0.02 to 0.03)	-11.21 (-12.12 to -10.29)
Bermuda	0.03 (0.03 to 0.04)	0.08 (0.06 to 0.10)	0.02 (0.01 to 0.02)	0.03 (0.02 to 0.04)	-3.74 (-4.39 to -3.09)
Kingdom of Bahrain	0.06 (0.04 to 0.09)	0.02 (0.01 to 0.03)	0.36 (0.25 to 0.50)	0.03 (0.02 to 0.04)	2.74 (2.34 to 3.15)
Kingdom of Thailand	8.63 (6.36 to 11.37)	0.03 (0.02 to 0.03)	14.42 (10.34 to 18.94)	0.03 (0.02 to 0.04)	0.28 (0.14 to 0.42)
Republic of Finland	8.82 (7.39 to 10.51)	0.24 (0.20 to 0.28)	1.82 (1.38 to 2.39)	0.04 (0.03 to 0.05)	-7.99 (-8.94 to -7.04)
Republic of Korea	45.93 (39.69 to 52.75)	0.16 (0.14 to 0.19)	18.00 (13.54 to 23.19)	0.04 (0.03 to 0.05)	-5.65 (-6.08 to -5.22)
Swiss Confederation	5.75 (4.81 to 6.85)	0.11 (0.09 to 0.13)	2.74 (2.04 to 3.60)	0.04 (0.03 to 0.05)	-4.01 (-4.55 to -3.47)
Republic of Austria	25.39 (20.34 to 30.75)	0.43 (0.34 to 0.52)	2.87 (2.23 to 3.63)	0.04 (0.03 to 0.05)	-6.61 (-7.19 to -6.02)
Kingdom of Sweden	0.76 (0.58 to 0.99)	0.01 (0.01 to 0.02)	3.14 (2.66 to 3.69)	0.04 (0.03 to 0.05)	2.90 (2.45 to 3.36)
Jamaica	2.49 (2.02 to 3.00)	0.20 (0.16 to 0.24)	0.89 (0.67 to 1.21)	0.04 (0.03 to 0.06)	-5.70 (-6.38 to -5.02)
Islamic Republic of Mauritania	0.55 (0.41 to 0.72)	0.06 (0.04 to 0.08)	0.92 (0.66 to 1.23)	0.04 (0.03 to 0.06)	-1.01 (-1.09 to -0.93)
Republic of Cuba	7.55 (5.63 to 9.88)	0.10 (0.08 to 0.14)	3.75 (2.62 to 5.22)	0.04 (0.03 to 0.06)	-3.07 (-3.65 to -2.49)
Federal Republic of Nigeria	27.07 (19.69 to 36.10)	0.07 (0.05 to 0.09)	44.93 (32.85 to 60.25)	0.04 (0.03 to 0.06)	-1.49 (-1.59 to -1.40)
Republic of Ghana	4.26 (3.13 to 5.74)	0.06 (0.05 to 0.09)	7.95 (5.71 to 10.60)	0.04 (0.03 to 0.06)	-1.32 (-1.47 to -1.16)
Principality of Andorra	0.04 (0.04 to 0.05)	0.11 (0.09 to 0.13)	0.03 (0.03 to 0.03)	0.04 (0.04 to 0.05)	-3.62 (-3.87 to -3.36)
Canada	6.37 (5.25 to 7.68)	0.03 (0.03 to 0.04)	12.41 (10.45 to 14.74)	0.04 (0.04 to 0.05)	1.30 (0.55 to 2.06)
Republic of Cabo Verde	0.11 (0.08 to 0.14)	0.07 (0.05 to 0.09)	0.17 (0.13 to 0.22)	0.05 (0.03 to 0.06)	-1.30 (-1.39 to -1.22)
Republic of the Philippines	13.23 (9.94 to 17.34)	0.04 (0.03 to 0.06)	31.11 (23.46 to 40.56)	0.05 (0.03 to 0.06)	0.55 (0.33 to 0.77)
Republic of C么te d'Ivoire	2.87 (2.06 to 3.77)	0.05 (0.04 to 0.07)	6.35 (4.51 to 8.25)	0.05 (0.03 to 0.06)	-0.58 (-0.69 to -0.46)
Republic of Cameroon	2.92 (2.18 to 3.81)	0.06 (0.05 to 0.08)	7.01 (5.00 to 9.29)	0.05 (0.03 to 0.06)	-1.09 (-1.23 to -0.94)
Republic of Liberia	0.77 (0.55 to 1.03)	0.07 (0.05 to 0.09)	1.28 (0.91 to 1.79)	0.05 (0.03 to 0.07)	-1.99 (-2.16 to -1.81)
Republic of Benin	1.27 (0.95 to 1.64)	0.06 (0.05 to 0.08)	2.92 (2.17 to 3.85)	0.05 (0.04 to 0.06)	-0.96 (-1.02 to -0.90)
Republic of the Gambia	0.20 (0.14 to 0.28)	0.05 (0.03 to 0.07)	0.57 (0.43 to 0.79)	0.05 (0.04 to 0.07)	0.23 (0.11 to 0.35)
Republic of Sierra Leone	1.33 (0.97 to 1.75)	0.07 (0.05 to 0.09)	2.29 (1.63 to 3.07)	0.05 (0.04 to 0.07)	-1.03 (-1.19 to -0.87)
Togolese Republic	0.84 (0.61 to 1.12)	0.06 (0.04 to 0.07)	2.29 (1.64 to 3.07)	0.05 (0.04 to 0.07)	-0.14 (-0.23 to -0.04)
Republic of Senegal	1.98 (1.44 to 2.63)	0.06 (0.05 to 0.08)	3.82 (2.80 to 5.09)	0.05 (0.04 to 0.07)	-0.89 (-0.98 to -0.79)
Republic of the Niger	2.15 (1.52 to 2.87)	0.07 (0.05 to 0.09)	4.95 (3.66 to 6.64)	0.05 (0.04 to 0.07)	-0.82 (-0.90 to -0.74)
Burkina Faso	2.81 (2.04 to 3.83)	0.07 (0.05 to 0.10)	5.26 (3.78 to 7.24)	0.05 (0.04 to 0.07)	-1.12 (-1.21 to -1.03)
Kingdom of the Netherlands	26.62 (23.35 to 30.32)	0.24 (0.21 to 0.27)	7.31 (5.56 to 9.40)	0.05 (0.04 to 0.07)	-4.46 (-5.36 to -3.56)
Republic of Mali	2.84 (2.09 to 3.85)	0.08 (0.06 to 0.10)	5.37 (3.85 to 7.51)	0.05 (0.04 to 0.08)	-1.16 (-1.22 to -1.10)
North Macedonia	0.29 (0.21 to 0.37)	0.02 (0.02 to 0.03)	0.95 (0.74 to 1.22)	0.06 (0.04 to 0.07)	2.90 (1.91 to 3.90)
Saint Kitts and Nevis	0.03 (0.02 to 0.04)	0.12 (0.09 to 0.15)	0.03 (0.02 to 0.04)	0.06 (0.04 to 0.08)	-2.47 (-2.62 to -2.32)
Republic of Trinidad and Tobago	0.60 (0.45 to 0.78)	0.09 (0.07 to 0.11)	0.60 (0.44 to 0.78)	0.06 (0.04 to 0.08)	-1.74 (-2.01 to -1.47)
Republic of Guinea	2.28 (1.64 to 3.01)	0.08 (0.06 to 0.11)	3.44 (2.40 to 4.56)	0.06 (0.04 to 0.08)	-1.22 (-1.37 to -1.07)
Republic of Chad	1.96 (1.41 to 2.65)	0.08 (0.06 to 0.11)	3.92 (2.87 to 5.26)	0.06 (0.04 to 0.08)	-1.08 (-1.14 to -1.02)
Principality of Monaco	0.03 (0.03 to 0.04)	0.13 (0.11 to 0.15)	0.02 (0.02 to 0.02)	0.06 (0.05 to 0.07)	-3.04 (-3.45 to -2.64)
Democratic Republic of Sao Tome and Principe	0.03 (0.03 to 0.04)	0.07 (0.05 to 0.09)	0.07 (0.06 to 0.09)	0.06 (0.05 to 0.08)	-0.65 (-0.80 to -0.51)
State of Israel	3.03 (2.26 to 3.79)	0.10 (0.08 to 0.13)	3.94 (3.06 to 4.93)	0.06 (0.05 to 0.08)	-2.63 (-3.10 to -2.15)
Republic of Iceland	0.50 (0.39 to 0.63)	0.29 (0.23 to 0.37)	0.18 (0.14 to 0.23)	0.07 (0.05 to 0.09)	-4.04 (-4.38 to -3.70)
Republic of Guyana	0.40 (0.30 to 0.53)	0.10 (0.08 to 0.13)	0.32 (0.23 to 0.42)	0.07 (0.05 to 0.09)	-1.88 (-2.08 to -1.67)
Republic of Guinea-Bissau	0.34 (0.24 to 0.45)	0.08 (0.06 to 0.11)	0.62 (0.45 to 0.82)	0.07 (0.05 to 0.09)	-0.79 (-0.84 to -0.74)
Hashemite Kingdom of Jordan	0.75 (0.53 to 1.01)	0.05 (0.03 to 0.06)	4.82 (3.37 to 6.53)	0.07 (0.05 to 0.09)	1.73 (1.48 to 1.99)
Republic of Slovenia	0.18 (0.15 to 0.23)	0.01 (0.01 to 0.02)	1.09 (0.96 to 1.21)	0.07 (0.06 to 0.07)	1.90 (0.53 to 3.28)
Republic of Paraguay	1.69 (1.42 to 1.99)	0.09 (0.07 to 0.10)	3.05 (2.57 to 3.62)	0.07 (0.06 to 0.08)	-1.15 (-1.39 to -0.91)
Republic of Equatorial Guinea	0.41 (0.35 to 0.49)	0.23 (0.19 to 0.27)	0.53 (0.42 to 0.65)	0.07 (0.06 to 0.09)	-4.01 (-4.37 to -3.65)
United Republic of Tanzania	13.70 (11.42 to 16.09)	0.13 (0.10 to 0.15)	21.40 (17.62 to 25.97)	0.08 (0.06 to 0.09)	-1.77 (-1.85 to -1.70)
Federal Democratic Republic of Ethiopia	44.51 (35.67 to 53.30)	0.21 (0.17 to 0.25)	39.85 (32.75 to 47.83)	0.08 (0.06 to 0.09)	-3.70 (-3.84 to -3.55)
Republic of Rwanda	5.35 (4.48 to 6.17)	0.18 (0.15 to 0.20)	5.22 (4.35 to 6.25)	0.08 (0.06 to 0.09)	-3.48 (-3.78 to -3.19)
United States Virgin Islands	0.03 (0.02 to 0.04)	0.05 (0.04 to 0.06)	0.05 (0.04 to 0.07)	0.08 (0.06 to 0.10)	1.92 (1.76 to 2.08)
Democratic Republic of Timor-Leste	0.31 (0.23 to 0.42)	0.08 (0.06 to 0.11)	0.59 (0.46 to 0.75)	0.08 (0.06 to 0.10)	0.08 (-0.13 to 0.29)
Lao People's Democratic Republic	2.29 (1.74 to 2.95)	0.12 (0.09 to 0.16)	3.63 (2.75 to 4.72)	0.08 (0.06 to 0.11)	-1.38 (-1.46 to -1.31)
Republic of Angola	6.96 (5.73 to 8.36)	0.15 (0.13 to 0.19)	11.83 (9.60 to 14.25)	0.08 (0.07 to 0.10)	-2.22 (-2.30 to -2.15)
Republic of Zambia	4.68 (3.87 to 5.51)	0.14 (0.12 to 0.17)	7.44 (6.04 to 9.00)	0.08 (0.07 to 0.10)	-2.27 (-2.46 to -2.07)
Greenland	0.03 (0.02 to 0.04)	0.08 (0.06 to 0.11)	0.03 (0.03 to 0.04)	0.08 (0.07 to 0.11)	0.44 (0.25 to 0.63)
Republic of Seychelles	0.04 (0.03 to 0.05)	0.10 (0.07 to 0.13)	0.06 (0.05 to 0.08)	0.08 (0.07 to 0.11)	-0.46 (-0.51 to -0.41)
Romania	24.20 (20.43 to 28.09)	0.15 (0.13 to 0.18)	12.48 (9.70 to 15.75)	0.08 (0.07 to 0.11)	-2.96 (-3.27 to -2.65)
Hungary	1.28 (0.98 to 1.61)	0.02 (0.01 to 0.02)	6.64 (5.67 to 7.76)	0.09 (0.07 to 0.10)	1.79 (0.23 to 3.37)
Czech Republic	0.79 (0.62 to 1.00)	0.01 (0.01 to 0.01)	7.15 (6.21 to 8.22)	0.09 (0.07 to 0.10)	3.29 (1.41 to 5.20)
Kingdom of Denmark	10.81 (9.32 to 12.53)	0.28 (0.24 to 0.32)	4.15 (3.29 to 5.22)	0.09 (0.07 to 0.11)	-4.47 (-4.78 to -4.15)
Dominican Republic	3.55 (2.69 to 4.58)	0.10 (0.07 to 0.13)	6.75 (4.99 to 8.88)	0.09 (0.07 to 0.12)	-0.44 (-0.74 to -0.15)
Kingdom of Cambodia	4.91 (3.61 to 6.50)	0.11 (0.08 to 0.14)	9.57 (7.15 to 12.74)	0.09 (0.07 to 0.12)	-0.57 (-0.66 to -0.47)
Republic of South Africa	28.84 (24.35 to 33.89)	0.15 (0.13 to 0.17)	32.35 (27.78 to 37.31)	0.09 (0.08 to 0.10)	-2.58 (-3.09 to -2.05)
Republic of Chile	6.94 (5.84 to 8.35)	0.09 (0.07 to 0.10)	13.06 (11.58 to 14.61)	0.09 (0.08 to 0.11)	-3.14 (-4.05 to -2.22)
Republic of Uganda	12.34 (10.20 to 14.39)	0.18 (0.15 to 0.21)	16.57 (13.90 to 19.52)	0.09 (0.08 to 0.11)	-2.53 (-2.64 to -2.43)
Republic of Kenya	10.52 (8.55 to 12.81)	0.11 (0.09 to 0.14)	23.48 (19.30 to 27.78)	0.09 (0.08 to 0.11)	-1.30 (-1.53 to -1.06)
State of Eritrea	2.28 (1.86 to 2.73)	0.16 (0.13 to 0.19)	3.19 (2.62 to 3.87)	0.09 (0.08 to 0.11)	-1.91 (-1.99 to -1.84)
Saint Lucia	0.13 (0.10 to 0.16)	0.18 (0.14 to 0.23)	0.13 (0.10 to 0.17)	0.10 (0.07 to 0.12)	-2.70 (-3.02 to -2.39)
Commonwealth of Dominica	0.05 (0.04 to 0.07)	0.13 (0.10 to 0.17)	0.05 (0.04 to 0.06)	0.10 (0.07 to 0.13)	-1.00 (-1.11 to -0.88)
Ireland	8.20 (6.19 to 10.23)	0.36 (0.27 to 0.45)	3.50 (2.67 to 4.55)	0.10 (0.07 to 0.13)	-4.77 (-4.98 to -4.57)
Sultanate of Oman	1.08 (0.74 to 1.50)	0.11 (0.07 to 0.15)	3.19 (2.10 to 4.56)	0.10 (0.07 to 0.14)	-0.33 (-0.37 to -0.28)
Republic of Djibouti	0.21 (0.16 to 0.25)	0.11 (0.09 to 0.13)	0.70 (0.59 to 0.82)	0.10 (0.08 to 0.11)	-0.66 (-0.80 to -0.51)
Republic of Malawi	6.14 (5.01 to 7.28)	0.15 (0.12 to 0.17)	8.68 (7.30 to 10.11)	0.10 (0.08 to 0.11)	-1.68 (-1.85 to -1.51)
Montenegro	0.46 (0.36 to 0.57)	0.11 (0.09 to 0.14)	0.47 (0.39 to 0.58)	0.10 (0.08 to 0.12)	0.04 (-0.09 to 0.17)
Gabonese Republic	0.86 (0.72 to 1.01)	0.18 (0.15 to 0.21)	0.96 (0.80 to 1.18)	0.10 (0.08 to 0.12)	-2.17 (-2.22 to -2.13)
Republic of Mozambique	9.90 (7.99 to 11.85)	0.17 (0.14 to 0.20)	12.82 (10.60 to 15.55)	0.10 (0.08 to 0.12)	-1.99 (-2.08 to -1.91)
Republic of the Congo	2.00 (1.67 to 2.37)	0.19 (0.16 to 0.22)	2.89 (2.35 to 3.47)	0.10 (0.08 to 0.12)	-2.27 (-2.39 to -2.15)
Republic of Haiti	4.31 (3.43 to 5.29)	0.14 (0.11 to 0.17)	7.15 (5.45 to 9.05)	0.10 (0.08 to 0.12)	-1.31 (-1.37 to -1.26)
Republic of the Union of Myanmar	26.39 (20.32 to 33.72)	0.12 (0.10 to 0.16)	36.07 (27.75 to 46.32)	0.10 (0.08 to 0.13)	-0.77 (-0.85 to -0.69)
Socialist Republic of Viet Nam	35.78 (27.23 to 46.15)	0.10 (0.08 to 0.13)	72.08 (56.84 to 90.17)	0.10 (0.08 to 0.13)	0.13 (-0.01 to 0.27)
Malaysia	6.74 (5.02 to 8.72)	0.07 (0.05 to 0.09)	23.73 (17.19 to 31.71)	0.11 (0.08 to 0.15)	2.40 (2.06 to 2.74)
Republic of Madagascar	9.19 (7.71 to 10.73)	0.18 (0.15 to 0.21)	15.41 (12.88 to 18.31)	0.11 (0.09 to 0.13)	-1.72 (-1.80 to -1.64)
United States of America	182.16 (144.92 to 225.83)	0.10 (0.08 to 0.13)	274.60 (230.77 to 322.04)	0.11 (0.09 to 0.13)	0.80 (0.24 to 1.36)
Republic of South Sudan	4.31 (3.57 to 5.10)	0.17 (0.14 to 0.20)	4.63 (3.87 to 5.48)	0.11 (0.09 to 0.13)	-1.69 (-2.04 to -1.33)
Democratic Republic of the Congo	26.79 (21.61 to 31.97)	0.16 (0.13 to 0.19)	48.09 (39.82 to 56.77)	0.11 (0.09 to 0.13)	-1.34 (-1.48 to -1.20)
Republic of Burundi	4.96 (4.10 to 5.85)	0.21 (0.17 to 0.24)	6.64 (5.55 to 7.76)	0.11 (0.09 to 0.13)	-2.50 (-2.68 to -2.32)
Republic of Serbia	7.92 (6.14 to 10.03)	0.12 (0.09 to 0.15)	8.18 (6.33 to 10.23)	0.12 (0.09 to 0.15)	0.18 (-0.39 to 0.75)
American Samoa	0.02 (0.02 to 0.03)	0.10 (0.07 to 0.13)	0.04 (0.03 to 0.05)	0.12 (0.09 to 0.16)	0.94 (0.73 to 1.14)
Republic of Mauritius	0.53 (0.39 to 0.69)	0.08 (0.06 to 0.10)	1.18 (0.86 to 1.57)	0.12 (0.09 to 0.16)	2.42 (2.07 to 2.78)
Democratic Socialist Republic of Sri Lanka	8.72 (6.32 to 11.35)	0.09 (0.06 to 0.11)	18.20 (13.20 to 24.63)	0.12 (0.09 to 0.16)	1.47 (1.28 to 1.66)
Saint Vincent and the Grenadines	0.07 (0.06 to 0.08)	0.12 (0.10 to 0.15)	0.09 (0.08 to 0.12)	0.12 (0.10 to 0.14)	-1.45 (-2.16 to -0.72)
Union of the Comoros	0.31 (0.25 to 0.36)	0.16 (0.13 to 0.18)	0.51 (0.43 to 0.59)	0.12 (0.10 to 0.14)	-1.07 (-1.23 to -0.91)
Kingdom of Eswatini	0.54 (0.47 to 0.64)	0.17 (0.14 to 0.19)	0.74 (0.64 to 0.85)	0.12 (0.10 to 0.14)	-1.28 (-1.66 to -0.91)
Republic of Suriname	0.58 (0.48 to 0.67)	0.27 (0.22 to 0.31)	0.48 (0.40 to 0.58)	0.12 (0.10 to 0.15)	-3.63 (-3.94 to -3.32)
Republic of Botswana	1.32 (1.12 to 1.53)	0.23 (0.19 to 0.26)	1.81 (1.57 to 2.09)	0.12 (0.11 to 0.14)	-2.45 (-2.64 to -2.26)
United Arab Emirates	0.94 (0.64 to 1.33)	0.08 (0.06 to 0.11)	10.14 (6.52 to 14.56)	0.13 (0.08 to 0.18)	1.36 (1.31 to 1.41)
Barbados	0.28 (0.21 to 0.37)	0.17 (0.13 to 0.22)	0.30 (0.22 to 0.40)	0.13 (0.09 to 0.17)	-1.07 (-1.22 to -0.91)
Republic of the Marshall Islands	0.02 (0.02 to 0.03)	0.13 (0.10 to 0.17)	0.04 (0.03 to 0.05)	0.13 (0.10 to 0.15)	-0.00 (-0.08 to 0.07)
Republic of Nauru	0.01 (0.01 to 0.01)	0.16 (0.12 to 0.21)	0.01 (0.01 to 0.01)	0.13 (0.10 to 0.16)	-0.58 (-0.64 to -0.52)
Guam	0.08 (0.06 to 0.10)	0.09 (0.07 to 0.12)	0.14 (0.11 to 0.18)	0.13 (0.10 to 0.16)	1.29 (1.00 to 1.59)
Grand Duchy of Luxembourg	0.94 (0.77 to 1.14)	0.32 (0.26 to 0.39)	0.64 (0.49 to 0.82)	0.13 (0.10 to 0.16)	-3.14 (-3.50 to -2.79)
State of Libya	2.30 (1.72 to 2.95)	0.12 (0.09 to 0.15)	6.35 (4.83 to 8.36)	0.13 (0.10 to 0.17)	0.60 (0.46 to 0.74)
Republic of Fiji	0.50 (0.38 to 0.66)	0.13 (0.10 to 0.16)	0.78 (0.58 to 1.03)	0.14 (0.10 to 0.18)	0.26 (0.12 to 0.41)
Argentine Republic	28.52 (22.49 to 35.65)	0.14 (0.11 to 0.18)	43.34 (35.02 to 54.24)	0.14 (0.11 to 0.17)	0.07 (-0.34 to 0.48)
Republic of Zimbabwe	7.96 (6.11 to 10.40)	0.18 (0.14 to 0.24)	10.70 (8.34 to 13.34)	0.14 (0.11 to 0.18)	-0.91 (-1.10 to -0.73)
Eastern Republic of Uruguay	4.93 (3.67 to 6.35)	0.24 (0.18 to 0.31)	3.55 (2.74 to 4.42)	0.14 (0.11 to 0.18)	-2.10 (-2.28 to -1.92)
Republic of Namibia	1.59 (1.37 to 1.83)	0.25 (0.21 to 0.28)	1.96 (1.68 to 2.26)	0.14 (0.12 to 0.17)	-2.22 (-2.39 to -2.04)
Independent State of Papua New Guinea	2.75 (2.17 to 3.48)	0.14 (0.11 to 0.18)	7.80 (6.50 to 9.31)	0.14 (0.12 to 0.17)	0.16 (0.02 to 0.29)
Republic of Singapore	1.37 (1.01 to 1.82)	0.06 (0.05 to 0.09)	6.85 (5.14 to 8.75)	0.15 (0.11 to 0.19)	2.05 (1.46 to 2.64)
Arab Republic of Egypt	45.56 (33.96 to 60.81)	0.17 (0.12 to 0.22)	86.63 (65.59 to 114.31)	0.15 (0.11 to 0.19)	-0.28 (-0.37 to -0.20)
Republic of Moldova	0.63 (0.44 to 0.86)	0.02 (0.02 to 0.03)	4.33 (3.16 to 5.76)	0.15 (0.11 to 0.20)	7.22 (6.43 to 8.02)
Kingdom of Tonga	0.06 (0.05 to 0.08)	0.13 (0.10 to 0.17)	0.08 (0.07 to 0.10)	0.15 (0.12 to 0.17)	0.62 (0.48 to 0.76)
Cook Islands	0.01 (0.01 to 0.02)	0.12 (0.09 to 0.16)	0.02 (0.02 to 0.02)	0.15 (0.12 to 0.18)	0.92 (0.74 to 1.09)
Federated States of Micronesia	0.07 (0.05 to 0.09)	0.15 (0.11 to 0.19)	0.09 (0.07 to 0.11)	0.15 (0.12 to 0.18)	-0.01 (-0.08 to 0.06)
Solomon Islands	0.25 (0.19 to 0.32)	0.17 (0.13 to 0.22)	0.53 (0.43 to 0.64)	0.15 (0.12 to 0.18)	-0.29 (-0.40 to -0.17)
Independent State of Samoa	0.11 (0.09 to 0.15)	0.15 (0.12 to 0.19)	0.17 (0.14 to 0.21)	0.15 (0.12 to 0.19)	0.20 (0.08 to 0.32)
State of Qatar	0.02 (0.02 to 0.03)	0.01 (0.01 to 0.01)	3.81 (2.41 to 5.46)	0.16 (0.10 to 0.23)	8.58 (6.79 to 10.40)
Kingdom of Saudi Arabia	7.59 (5.55 to 10.26)	0.10 (0.07 to 0.13)	45.12 (31.54 to 63.14)	0.16 (0.11 to 0.23)	2.92 (2.52 to 3.33)
People's Democratic Republic of Algeria	14.26 (10.83 to 18.62)	0.12 (0.09 to 0.16)	43.85 (34.24 to 54.08)	0.16 (0.12 to 0.19)	1.08 (0.97 to 1.18)
Republic of Latvia	0.98 (0.70 to 1.29)	0.05 (0.04 to 0.07)	2.30 (1.71 to 2.91)	0.16 (0.12 to 0.20)	4.51 (3.71 to 5.32)
Republic of Sudan	13.20 (9.97 to 17.43)	0.15 (0.11 to 0.19)	35.32 (25.92 to 47.32)	0.16 (0.12 to 0.21)	0.53 (0.35 to 0.71)
Syrian Arab Republic	6.44 (4.83 to 8.67)	0.12 (0.09 to 0.16)	13.81 (10.54 to 18.64)	0.16 (0.12 to 0.22)	1.29 (1.19 to 1.38)
Tokelau	0.00 (0.00 to 0.00)	0.16 (0.12 to 0.20)	0.00 (0.00 to 0.00)	0.16 (0.13 to 0.19)	0.16 (-0.20 to 0.53)
Kingdom of Bhutan	0.51 (0.40 to 0.64)	0.18 (0.14 to 0.22)	0.79 (0.65 to 0.97)	0.16 (0.13 to 0.19)	-0.52 (-0.60 to -0.43)
Republic of Colombia	22.21 (18.51 to 26.80)	0.13 (0.11 to 0.15)	53.91 (44.75 to 65.03)	0.16 (0.13 to 0.19)	0.03 (-0.45 to 0.52)
Tuvalu	0.01 (0.01 to 0.01)	0.15 (0.11 to 0.19)	0.01 (0.01 to 0.01)	0.16 (0.13 to 0.20)	0.28 (0.09 to 0.46)
Republic of Vanuatu	0.11 (0.08 to 0.14)	0.16 (0.12 to 0.21)	0.27 (0.22 to 0.33)	0.16 (0.13 to 0.20)	0.07 (0.03 to 0.12)
Republic of Tunisia	4.95 (3.80 to 6.40)	0.11 (0.09 to 0.15)	13.60 (10.58 to 16.83)	0.16 (0.13 to 0.20)	1.40 (1.29 to 1.51)
Federal Republic of Somalia	6.80 (5.58 to 8.18)	0.21 (0.17 to 0.26)	14.22 (11.97 to 16.47)	0.16 (0.14 to 0.19)	-1.32 (-1.50 to -1.14)
Central African Republic	2.89 (2.38 to 3.39)	0.23 (0.19 to 0.27)	4.14 (3.51 to 4.88)	0.16 (0.14 to 0.19)	-1.42 (-1.49 to -1.34)
Slovak Republic	5.07 (4.35 to 5.91)	0.14 (0.12 to 0.17)	7.18 (5.81 to 9.25)	0.17 (0.13 to 0.21)	0.64 (-0.62 to 1.91)
Republic of Yemen	7.87 (5.90 to 10.68)	0.15 (0.11 to 0.20)	27.42 (20.67 to 34.95)	0.17 (0.13 to 0.22)	0.55 (0.48 to 0.62)
Brunei Darussalam	0.27 (0.20 to 0.35)	0.19 (0.14 to 0.25)	0.56 (0.42 to 0.74)	0.17 (0.13 to 0.23)	-0.09 (-0.18 to -0.01)
Republic of Niue	0.00 (0.00 to 0.00)	0.17 (0.13 to 0.21)	0.00 (0.00 to 0.00)	0.17 (0.14 to 0.20)	0.20 (-0.08 to 0.49)
Republic of Palau	0.01 (0.01 to 0.02)	0.13 (0.10 to 0.17)	0.02 (0.02 to 0.03)	0.17 (0.14 to 0.20)	0.79 (0.72 to 0.85)
People's Republic of China	2359.02 (1990.71 to 2774.05)	0.32 (0.27 to 0.38)	1850.16 (1588.61 to 2143.17)	0.17 (0.15 to 0.20)	-2.32 (-2.43 to -2.21)
Republic of Croatia	2.01 (1.50 to 2.74)	0.06 (0.04 to 0.08)	5.91 (5.00 to 7.01)	0.17 (0.15 to 0.21)	0.83 (-0.43 to 2.10)
Northern Mariana Islands	0.03 (0.02 to 0.04)	0.11 (0.08 to 0.15)	0.06 (0.05 to 0.08)	0.18 (0.14 to 0.22)	1.87 (1.52 to 2.23)
Mongolia	2.44 (1.94 to 2.98)	0.24 (0.19 to 0.29)	3.73 (2.91 to 4.73)	0.18 (0.14 to 0.23)	-1.03 (-1.12 to -0.93)
Republic of Indonesia	194.55 (147.73 to 253.73)	0.20 (0.15 to 0.26)	336.56 (261.03 to 429.54)	0.18 (0.14 to 0.23)	-0.20 (-0.37 to -0.04)
Republic of Turkey	54.80 (41.79 to 73.22)	0.18 (0.14 to 0.24)	108.65 (81.39 to 145.17)	0.18 (0.14 to 0.25)	0.82 (0.36 to 1.29)
Republic of Kiribati	0.06 (0.04 to 0.07)	0.15 (0.12 to 0.18)	0.12 (0.10 to 0.15)	0.18 (0.15 to 0.22)	1.16 (0.95 to 1.37)
People's Republic of Bangladesh	121.81 (101.87 to 147.02)	0.25 (0.21 to 0.30)	188.08 (155.87 to 226.65)	0.18 (0.15 to 0.22)	-1.03 (-1.11 to -0.95)
Islamic Republic of Pakistan	123.85 (100.60 to 151.00)	0.25 (0.20 to 0.30)	225.19 (184.10 to 272.66)	0.18 (0.15 to 0.22)	-1.27 (-1.43 to -1.10)
Kingdom of Morocco	17.86 (13.57 to 23.55)	0.14 (0.11 to 0.18)	46.20 (36.10 to 59.63)	0.19 (0.15 to 0.25)	1.24 (1.11 to 1.37)
Federative Republic of Brazil	125.62 (103.39 to 151.43)	0.15 (0.13 to 0.19)	290.59 (252.13 to 333.71)	0.19 (0.16 to 0.21)	-0.21 (-0.45 to 0.02)
Islamic Republic of Afghanistan	9.66 (7.48 to 12.59)	0.22 (0.17 to 0.29)	26.85 (19.67 to 35.64)	0.20 (0.15 to 0.27)	0.27 (0.04 to 0.50)
Kyrgyz Republic	4.62 (3.41 to 6.06)	0.20 (0.15 to 0.26)	8.25 (5.98 to 10.79)	0.20 (0.15 to 0.27)	0.08 (0.03 to 0.12)
Islamic Republic of Iran	38.80 (29.89 to 50.85)	0.15 (0.12 to 0.20)	118.73 (98.98 to 141.44)	0.20 (0.17 to 0.24)	1.28 (1.05 to 1.51)
Republic of Uzbekistan	24.10 (18.36 to 30.76)	0.23 (0.18 to 0.30)	45.35 (35.03 to 56.90)	0.21 (0.16 to 0.26)	-0.26 (-0.36 to -0.16)
Republic of Maldives	0.31 (0.25 to 0.38)	0.33 (0.27 to 0.41)	0.80 (0.60 to 1.04)	0.21 (0.16 to 0.27)	-1.73 (-1.84 to -1.62)
Republic of Nicaragua	4.02 (3.20 to 5.00)	0.25 (0.20 to 0.31)	8.50 (6.59 to 10.00)	0.21 (0.16 to 0.27)	-0.59 (-0.77 to -0.40)
Republic of San Marino	0.03 (0.03 to 0.04)	0.18 (0.15 to 0.21)	0.05 (0.05 to 0.06)	0.21 (0.18 to 0.24)	0.57 (0.46 to 0.67)
Republic of Tajikistan	5.52 (3.98 to 7.30)	0.22 (0.16 to 0.29)	12.61 (8.94 to 16.89)	0.22 (0.16 to 0.30)	-0.06 (-0.10 to -0.02)
Republic of Iraq	18.53 (15.02 to 23.28)	0.23 (0.18 to 0.29)	51.06 (40.93 to 63.88)	0.22 (0.17 to 0.27)	-0.01 (-0.12 to 0.10)
Turkmenistan	3.47 (2.64 to 4.49)	0.19 (0.15 to 0.25)	7.27 (5.34 to 9.59)	0.23 (0.17 to 0.30)	0.79 (0.67 to 0.91)
Republic of India	1161.25 (959.75 to 1378.83)	0.26 (0.22 to 0.31)	2060.25 (1746.06 to 2442.21)	0.23 (0.19 to 0.27)	-0.46 (-0.57 to -0.35)
Ukraine	206.14 (165.43 to 246.51)	0.55 (0.44 to 0.65)	80.55 (65.86 to 95.95)	0.23 (0.19 to 0.28)	-3.63 (-3.97 to -3.29)
Palestine	2.30 (1.74 to 3.00)	0.27 (0.20 to 0.35)	6.47 (4.82 to 8.66)	0.24 (0.18 to 0.32)	-0.30 (-0.37 to -0.24)
Republic of Ecuador	4.71 (3.66 to 5.81)	0.09 (0.07 to 0.12)	26.99 (22.29 to 32.63)	0.24 (0.19 to 0.29)	4.34 (3.88 to 4.80)
Kingdom of Lesotho	2.00 (1.70 to 2.31)	0.29 (0.24 to 0.33)	2.53 (2.23 to 2.86)	0.24 (0.22 to 0.28)	-0.53 (-0.60 to -0.45)
Russian Federation	26.45 (19.44 to 34.11)	0.03 (0.02 to 0.03)	278.88 (231.81 to 327.31)	0.25 (0.21 to 0.29)	7.24 (5.80 to 8.70)
Republic of Azerbaijan	8.35 (6.12 to 10.90)	0.20 (0.15 to 0.26)	19.15 (13.77 to 24.80)	0.26 (0.18 to 0.33)	0.98 (0.87 to 1.10)
Hellenic Republic	23.27 (16.64 to 30.61)	0.31 (0.22 to 0.40)	21.22 (14.97 to 27.64)	0.26 (0.18 to 0.33)	-0.69 (-0.82 to -0.56)
Republic of Costa Rica	4.83 (3.62 to 6.22)	0.30 (0.22 to 0.38)	8.66 (6.57 to 11.10)	0.26 (0.19 to 0.33)	-0.62 (-0.72 to -0.51)
Republic of Estonia	0.28 (0.20 to 0.37)	0.02 (0.02 to 0.03)	2.77 (2.03 to 3.61)	0.27 (0.20 to 0.35)	7.87 (6.71 to 9.03)
Lebanese Republic	4.74 (3.67 to 6.18)	0.29 (0.22 to 0.37)	10.94 (8.48 to 14.04)	0.28 (0.22 to 0.36)	-0.05 (-0.17 to 0.07)
Republic of Armenia	3.45 (2.44 to 4.53)	0.16 (0.12 to 0.22)	6.55 (4.86 to 8.39)	0.29 (0.22 to 0.38)	2.12 (1.92 to 2.33)
Republic of Malta	1.81 (1.41 to 2.32)	0.71 (0.55 to 0.91)	1.18 (0.90 to 1.55)	0.33 (0.25 to 0.43)	-2.25 (-2.38 to -2.13)
Republic of Poland	43.92 (35.63 to 52.55)	0.17 (0.14 to 0.20)	102.89 (84.48 to 123.08)	0.34 (0.28 to 0.40)	0.91 (0.16 to 1.67)
Republic of Lithuania	1.97 (1.45 to 2.57)	0.08 (0.06 to 0.10)	7.63 (5.56 to 9.67)	0.35 (0.25 to 0.44)	4.61 (3.95 to 5.27)
Plurinational State of Bolivia	9.71 (8.28 to 11.20)	0.32 (0.27 to 0.37)	25.65 (22.50 to 29.13)	0.35 (0.31 to 0.40)	0.47 (0.42 to 0.51)
Republic of Albania	4.95 (4.37 to 5.52)	0.27 (0.24 to 0.30)	7.30 (6.34 to 8.35)	0.36 (0.31 to 0.41)	0.34 (0.12 to 0.55)
Democratic People's Republic of Korea	55.90 (48.22 to 63.51)	0.44 (0.38 to 0.50)	71.35 (61.69 to 80.70)	0.36 (0.31 to 0.41)	-0.67 (-0.78 to -0.55)
Republic of Honduras	6.33 (5.02 to 7.94)	0.32 (0.25 to 0.40)	21.21 (17.30 to 25.63)	0.37 (0.30 to 0.44)	0.46 (0.27 to 0.65)
Bosnia and Herzegovina	8.68 (6.39 to 11.66)	0.29 (0.21 to 0.39)	9.87 (8.03 to 12.03)	0.37 (0.30 to 0.46)	0.72 (0.59 to 0.85)
Republic of Cyprus	2.27 (1.84 to 2.78)	0.44 (0.35 to 0.54)	4.05 (3.22 to 5.03)	0.38 (0.30 to 0.47)	-0.50 (-0.85 to -0.14)
Republic of Panama	5.27 (4.03 to 6.69)	0.40 (0.31 to 0.51)	10.85 (8.31 to 13.67)	0.39 (0.30 to 0.49)	-0.11 (-0.24 to 0.02)
United Mexican States	90.90 (73.78 to 109.99)	0.22 (0.18 to 0.26)	339.34 (285.18 to 399.83)	0.39 (0.33 to 0.46)	1.32 (0.90 to 1.74)
Republic of El Salvador	11.99 (9.14 to 15.35)	0.47 (0.36 to 0.60)	16.36 (12.57 to 20.59)	0.40 (0.31 to 0.51)	-0.50 (-0.68 to -0.32)
Bolivarian Republic of Venezuela	34.97 (26.78 to 44.73)	0.36 (0.28 to 0.46)	70.96 (54.75 to 90.34)	0.40 (0.31 to 0.51)	0.10 (-0.01 to 0.21)
Republic of Bulgaria	5.77 (4.90 to 6.66)	0.09 (0.08 to 0.11)	23.15 (20.19 to 26.93)	0.42 (0.37 to 0.49)	0.87 (-0.55 to 2.31)
Federal Democratic Republic of Nepal	36.33 (30.40 to 43.03)	0.40 (0.33 to 0.47)	79.09 (68.52 to 91.86)	0.42 (0.37 to 0.49)	0.68 (0.45 to 0.92)
Republic of Belarus	28.75 (19.74 to 39.75)	0.39 (0.27 to 0.54)	31.12 (21.68 to 43.86)	0.43 (0.30 to 0.60)	0.29 (0.15 to 0.42)
Japan	221.03 (181.93 to 261.27)	0.24 (0.20 to 0.28)	466.42 (401.94 to 538.99)	0.44 (0.38 to 0.51)	1.20 (0.63 to 1.78)
Georgia	14.10 (10.23 to 19.08)	0.38 (0.27 to 0.51)	12.81 (10.43 to 15.22)	0.48 (0.39 to 0.57)	1.08 (0.85 to 1.32)
Republic of Peru	53.99 (47.09 to 60.70)	0.49 (0.43 to 0.55)	115.22 (102.46 to 128.69)	0.48 (0.43 to 0.54)	0.59 (0.35 to 0.83)
Republic of Guatemala	21.47 (16.86 to 27.39)	0.62 (0.49 to 0.79)	53.53 (40.42 to 68.59)	0.58 (0.44 to 0.75)	-0.17 (-0.37 to 0.03)
Republic of Kazakhstan	63.20 (54.44 to 71.58)	0.65 (0.56 to 0.73)	91.99 (80.42 to 103.42)	0.75 (0.66 to 0.85)	-0.03 (-0.26 to 0.21)
Taiwan (Province of China)	85.08 (75.21 to 96.01)	0.65 (0.57 to 0.73)	196.89 (173.30 to 218.82)	1.00 (0.88 to 1.12)	-1.21 (-2.20 to -0.20)
